# Supplementary material for: Exploring the Immunomodulatory Potential of Pancreatic Cancer-Derived Extracellular Vesicles through Proteomic and Functional Analyses
Source: Cancers (Basel). 2024 May 8;16(10):1795. doi: 10.3390/cancers16101795 (PMC11120044; doi:10.3390/cancers16101795)
Supplement: Supplementary file 1 [file cancers-16-01795-s001.zip]

Archive with 7 entries (7 files):
- Supplementary Table S3  .xlsx
- Supplemetary Table  S1.docx
- Supplementary Table S6  .xlsx
- Original Images for  Blot.pdf
- Supplementary Table  S4 .docx
- Supplementary Table S5.xlsx
- Supplementary Table  S2.xlsx
