# Supplementary material for: Exploring the Immunomodulatory Potential of Pancreatic Cancer-Derived Extracellular Vesicles through Proteomic and Functional Analyses
Source: Cancers (Basel). 2024 May 8;16(10):1795. doi: 10.3390/cancers16101795 (PMC11120044; doi:10.3390/cancers16101795)
Supplement: Supplementary file 1 [file cancers-16-01795-s001.zip › Supplementary Table S3 .xlsx]

## Sheet: IPA downstreams pathways
	List of IPA downstream pathways of functional assignments of Capan-2 EV proteins
Categories	Diseases or Functions Annotation	p-value	Molecules	# Molecules
Cellular Compromise,Inflammatory Response	Degranulation of cells	1.54e-28	ACTN4,ALDOA,ANXA1,ANXA2,CALM1 (includes others),CD59,COTL1,DSG1,DSP,EEF1A1,EEF2,FABP5,FLNA,FN1,HSP90AA1,HSPA1A/HSPA1B,HSPA8,IST1,LGALS3BP,LTF,LYZ,PKM,PPIA,PRDX6,RHOA,S100A7,S100A8,S100A9,TAGLN2,THBS1,TLN1,TUBA4A,TUBB,TUBB4B,VCL,WDR1	36
Cellular Movement	Cell movement	2.91e-27	ACTB,ACTN4,ACTR3,ALDOA,ANXA1,ANXA2,ARF1,ARHGDIB,CD59,CFL1,CLIC1,COL1A1,COL1A2,COL6A1,DCD,DSP,EFEMP1,ENO1,EZR,FABP5,FLNA,FN1,GAPDH,HLA-A,HNRNPK,HSP90AA1,HSP90AB1,HSPA1A/HSPA1B,HSPA5,HSPA8,ITGB1,LASP1,LCP1,LGALS3BP,LTF,LYZ,MSN,MYH9,NCL,NT5E,P4HB,PARK7,PDCD6IP,PFN1,PKM,PPIA,PRDX1,PRDX6,RDX,RHOA,S100A7,S100A8,S100A9,SLC3A2,TAGLN2,TGM2,THBS1,TLN1,TUBB,VCL,VIM,YWHAE,YWHAZ	63
Cellular Compromise,Inflammatory Response	Degranulation of neutrophils	1.81e-22	ALDOA,ANXA1,ANXA2,CD59,COTL1,DSG1,DSP,EEF1A1,EEF2,FABP5,HSP90AA1,HSPA1A/HSPA1B,HSPA8,IST1,LTF,LYZ,PKM,PPIA,PRDX6,RHOA,S100A7,S100A8,S100A9,TUBB,TUBB4B,VCL	26
Cell Death and Survival	Necrosis	2.3e-22	ACTB,ALDOA,ANXA1,ANXA2,CD59,COL1A1,COL6A1,DSG1,DSP,EEF1A1,EEF2,EFEMP1,ENO1,EZR,FLNA,FN1,GAPDH,HLA-A,HNRNPH1,HNRNPK,HSP90AA1,HSP90AB1,HSPA1A/HSPA1B,HSPA5,HSPA8,ITGB1,LGALS3BP,LTF,LYZ,MSN,MVP,NCL,NT5E,P4HB,PARK7,PDCD6IP,PFN1,PKM,PPIA,PRDX1,PRDX6,RAN,RBP4,RDX,RHOA,S100A8,S100A9,SLC3A2,TAGLN2,TGM2,THBS1,TLN1,TUBA4A,TUBB,TUBB4B,UBA1,VIM,YWHAB,YWHAE,YWHAQ,YWHAZ	61
Infectious Diseases	Viral Infection	2.51e-22	ACTB,ACTR3,ANXA1,ANXA2,ANXA6,ARF1,ARHGDIB,CALM1 (includes others),CFL1,DCD,EEF1A1,EEF2,FLNA,FN1,GAPDH,HLA-A,HNRNPH1,HNRNPK,HSP90AA1,HSP90AB1,HSPA1A/HSPA1B,HSPA5,HSPA8,ITGB1,LGALS3BP,LTF,MVP,MYL6,NCL,NT5E,PDCD6IP,PFN1,PKM,PPIA,PRDX1,RAB11B,RAN,RBP4,RHOA,S100A8,S100A9,SLC3A2,TAGLN2,TALDO1,TUBA4A,TUBB,TUBB4B,UBA52,VIM,YWHAE,YWHAZ	51
Cellular Movement	Migration of cells	5.1e-22	ACTB,ACTN4,ACTR3,ALDOA,ANXA1,ANXA2,ARF1,ARHGDIB,CFL1,COL1A1,COL1A2,COL6A1,DCD,DSP,EFEMP1,EZR,FABP5,FLNA,FN1,HLA-A,HNRNPK,HSP90AA1,HSP90AB1,HSPA1A/HSPA1B,HSPA5,HSPA8,ITGB1,LASP1,LCP1,LGALS3BP,LTF,LYZ,MSN,MYH9,NCL,NT5E,PARK7,PFN1,PKM,PPIA,PRDX1,RDX,RHOA,S100A7,S100A8,S100A9,SLC3A2,TAGLN2,TGM2,THBS1,TLN1,VCL,VIM,YWHAE,YWHAZ	55
Immunological Disease,Inflammatory Disease	Immune mediated inflammatory disease	1.84e-21	ACTB,ACTN4,ALDOA,ANXA1,ARF1,ARHGDIB,CFL1,COL1A1,DCD,EEF1A1,EEF2,ENO1,EZR,FABP5,FLNA,FN1,GAPDH,HLA-A,HSPA1A/HSPA1B,HSPA5,HSPA8,LCP1,LTF,LYZ,MSN,MYH9,P4HB,PFN1,PGK1,PPIA,PRDX1,PRDX6,RAB11B,RBP4,S100A7,S100A8,S100A9,TAGLN2,TALDO1,TGM2,THBS1,TUBB,VCL,VIM	44
Cell Death and Survival	Apoptosis	2.42e-21	ACTN4,ALDOA,ANXA1,ANXA11,ANXA2,ANXA6,ARHGDIB,CD59,CFL1,COL1A1,DSG1,DSP,EEF1A1,EFEMP1,ENO1,EZR,FLNA,FN1,GAPDH,HNRNPH1,HNRNPK,HSP90AA1,HSP90AB1,HSPA1A/HSPA1B,HSPA5,HSPA8,ITGB1,LGALS3BP,LTF,MSN,MVP,NCL,NT5E,P4HB,PARK7,PDCD6IP,PFN1,PKM,PPIA,PRDX1,PRDX6,RAN,RBP4,RDX,RHOA,S100A8,S100A9,TAGLN2,TGM2,THBS1,TLN1,UBA1,UBA52,VCL,VIM,YWHAB,YWHAE,YWHAQ,YWHAZ	59
Immunological Disease,Inflammatory Disease	Atopic disease	1.73e-20	ACTB,ALDOA,ANXA1,CFL1,DCD,EEF1A1,ENO1,FABP5,FLNA,GAPDH,HSPA5,MSN,MYH9,P4HB,PPIA,PRDX1,PRDX6,RAB11B,S100A7,S100A8,S100A9,TUBB,VCL	23
Immunological Disease	Hypersensitive reaction	2.24e-19	ACTB,ALDOA,ANXA1,CFL1,DCD,EEF1A1,ENO1,FABP5,FLNA,GAPDH,HLA-A,HSPA1A/HSPA1B,HSPA5,LGALS3BP,MSN,MYH9,P4HB,PPIA,PRDX1,PRDX6,RAB11B,S100A7,S100A8,S100A9,TUBB,VCL	26
Dermatological Diseases and Conditions,Organismal Injury and Abnormalities	Psoriasis	2.56e-19	ANXA1,ANXA2,ARHGDIB,CFL1,COL1A2,DCD,DSG1,EEF1A1,FABP5,FN1,GAPDH,HSPA5,HSPA8,LGALS3BP,LTF,P4HB,PKM,PPIA,RAN,RBP4,S100A7,S100A8,S100A9,TGM2,TUBB,YWHAB,YWHAE,YWHAQ	28
Cellular Movement	Cell movement of tumor cell lines	2.56e-19	ACTN4,ALDOA,ANXA1,ANXA2,ARF1,ARHGDIB,CLIC1,COL1A1,DCD,DSP,EFEMP1,EZR,FLNA,FN1,HNRNPK,HSP90AA1,HSPA1A/HSPA1B,HSPA5,ITGB1,LASP1,LCP1,LGALS3BP,MSN,MYH9,NCL,NT5E,PFN1,PKM,PPIA,RHOA,S100A7,S100A8,S100A9,TAGLN2,TGM2,THBS1,TLN1,VCL,VIM	39
Inflammatory Response,Organismal Injury and Abnormalities	Inflammation of organ	8.8e-19	ACTB,ACTN4,ALDOA,ANXA1,ARHGDIB,CFL1,COL1A1,COL1A2,COTL1,DCD,DSG1,DSP,EEF1A1,ENO1,FABP5,FLNA,FN1,GAPDH,HLA-A,HSPA5,ITGB1,LTF,LYZ,MSN,MYH9,NT5E,P4HB,PARK7,PKM,PPIA,PRDX1,PRDX6,RAB11B,S100A7,S100A8,S100A9,TGM2,THBS1,TUBA4A,TUBB,TUBB4B,VCL,VIM	43
Infectious Diseases	Infection by coronavirus	1.51e-18	ACTB,ACTR3,ANXA1,CFL1,EEF1A1,EEF2,FLNA,GAPDH,HSPA1A/HSPA1B,HSPA5,HSPA8,LGALS3BP,NT5E,PFN1,PKM,PPIA,RBP4,S100A8,S100A9,TAGLN2,TUBA4A,TUBB,TUBB4B,YWHAE,YWHAZ	25
Immunological Disease	Allergy	1.57e-18	ACTB,ALDOA,ANXA1,CFL1,DCD,EEF1A1,ENO1,FABP5,FLNA,GAPDH,HSPA5,MSN,MYH9,P4HB,PPIA,PRDX1,PRDX6,RAB11B,S100A7,S100A8,S100A9,TGM2,TUBB,VCL	24
Infectious Diseases	COVID-19	2.17e-18	ACTB,ANXA1,CFL1,EEF1A1,EEF2,FLNA,GAPDH,HSPA1A/HSPA1B,HSPA5,HSPA8,LGALS3BP,NT5E,PFN1,PKM,PPIA,RBP4,S100A8,S100A9,TAGLN2,TUBA4A,TUBB,TUBB4B,YWHAE,YWHAZ	24
Infectious Diseases	Infection by RNA virus	5.73e-18	ACTB,ACTR3,ANXA1,ANXA2,ARF1,CFL1,DCD,EEF1A1,EEF2,FLNA,FN1,GAPDH,HLA-A,HNRNPH1,HNRNPK,HSPA1A/HSPA1B,HSPA5,HSPA8,ITGB1,LGALS3BP,LTF,NT5E,PDCD6IP,PFN1,PKM,PPIA,RAB11B,RBP4,RHOA,S100A8,S100A9,TAGLN2,TUBA4A,TUBB,TUBB4B,YWHAE,YWHAZ	37
Cell Death and Survival	Cell death of tumor cell lines	8.13e-18	ANXA2,CD59,COL1A1,DSG1,DSP,EEF1A1,EEF2,EFEMP1,ENO1,EZR,FN1,GAPDH,HNRNPH1,HNRNPK,HSP90AA1,HSP90AB1,HSPA1A/HSPA1B,HSPA5,HSPA8,ITGB1,LGALS3BP,MSN,MVP,NCL,NT5E,P4HB,PARK7,PDCD6IP,PKM,PPIA,PRDX1,RAN,RDX,RHOA,S100A8,S100A9,SLC3A2,TAGLN2,TGM2,THBS1,TLN1,UBA1,YWHAE,YWHAZ	44
Infectious Diseases	Severe COVID-19	4.13e-17	ACTB,EEF1A1,EEF2,FLNA,HSPA5,LGALS3BP,PFN1,PKM,PPIA,RBP4,S100A8,S100A9,TAGLN2,TUBA4A,TUBB,TUBB4B	16
Cellular Assembly and Organization,Cellular Function and Maintenance	Organization of filaments	1.21e-16	ALDOA,ANXA2,ARF1,CFL1,COL1A1,COL1A2,DSP,FLNA,FN1,GAPDH,HSP90AB1,ITGB1,LCP1,MSN,RDX,RHOA,TUBB,VIM	18
Neurological Disease,Organismal Injury and Abnormalities	Progressive encephalopathy	2.4e-16	ACTB,ANXA1,ANXA11,ANXA2,ARHGDIB,CALM1 (includes others),CFL1,COL1A1,COL1A2,DCD,EEF1A1,EEF2,EZR,GAPDH,HSPA1A/HSPA1B,HSPA5,LTF,PARK7,PFN1,PPIA,PRDX1,PRDX6,RAN,RHOA,S100A7,S100A9,TGM2,TUBA1B,TUBA4A,TUBB,TUBB4B,VIM,YWHAZ	33
Cell Death and Survival	Apoptosis of tumor cell lines	2.72e-16	ANXA2,CD59,COL1A1,DSG1,DSP,EEF1A1,EFEMP1,ENO1,EZR,FN1,GAPDH,HNRNPH1,HNRNPK,HSP90AB1,HSPA1A/HSPA1B,HSPA5,HSPA8,ITGB1,LGALS3BP,MSN,MVP,NCL,P4HB,PARK7,PDCD6IP,PKM,PPIA,PRDX1,RAN,RHOA,S100A8,S100A9,TAGLN2,TGM2,THBS1,TLN1,YWHAE,YWHAZ	38
Cellular Movement,Immune Cell Trafficking	Leukocyte migration	3.74e-16	ACTB,ACTN4,ANXA1,ANXA2,COL1A1,COL1A2,EZR,FABP5,FLNA,FN1,HLA-A,HSP90AA1,HSP90AB1,HSPA1A/HSPA1B,HSPA5,ITGB1,LCP1,LTF,LYZ,MSN,MYH9,NT5E,PFN1,PPIA,PRDX1,RHOA,S100A7,S100A8,S100A9,SLC3A2,TGM2,THBS1,TLN1	33
Neurological Disease	Progressive neurological disorder	3.91e-16	ACTB,ANXA1,ANXA11,ANXA2,ARHGDIB,CALM1 (includes others),CFL1,COL1A1,COL1A2,DCD,EEF1A1,EEF2,EZR,GAPDH,HSP90AA1,HSP90AB1,HSPA1A/HSPA1B,HSPA5,LTF,PARK7,PFN1,PPIA,PRDX1,PRDX6,RAN,RHOA,S100A7,S100A9,TGM2,TUBA1B,TUBA4A,TUBB,TUBB4B,VIM,YWHAZ	35
Cellular Assembly and Organization,Cellular Function and Maintenance	Organization of cytoskeleton	4.37e-16	ACTB,ACTN4,ACTR3,ALDOA,ANXA1,ARF1,CFL1,COL1A1,DSP,EEF1A1,EZR,FLNA,FN1,GAPDH,HNRNPK,HSP90AA1,HSP90AB1,ITGB1,LASP1,LCP1,LTF,MSN,MYH9,PFN1,PKM,RAN,RDX,RHOA,S100A8,S100A9,SLC3A2,TGM2,THBS1,TLN1,TUBA4A,TUBB,VCL,VIM,WDR1	39
Connective Tissue Disorders,Inflammatory Disease,Organismal Injury and Abnormalities,Skeletal and Muscular Disorders	Rheumatic Disease	5.75e-16	ACTR3,ALDOA,ANXA1,ARF1,ARHGDIB,CD59,COL1A1,COL1A2,EEF2,ENO1,FABP5,FN1,HLA-A,HSPA1A/HSPA1B,HSPA5,HSPA8,LCP1,LTF,LYZ,MYH9,PGK1,PKM,PPIA,PRDX1,RBP4,RHOA,S100A8,S100A9,TAGLN2,TALDO1,TGM2,THBS1,TUBA4A,TUBB,TUBB4B,UBA1,VIM	37
Cellular Movement,Hematological Disease,Immunological Disease,Inflammatory Disease,Inflammatory Response,Organismal Injury and Abnormalities,Respiratory Disease	Allergic pulmonary eosinophilia	1.13e-15	ACTB,ALDOA,ENO1,GAPDH,HSPA5,MYH9,P4HB,PRDX1,PRDX6,TUBB	10
Cellular Assembly and Organization,Cellular Function and Maintenance	Organization of cytoplasm	1.84e-15	ACTB,ACTN4,ACTR3,ALDOA,ANXA1,ARF1,CFL1,COL1A1,DSP,EEF1A1,EZR,FLNA,FN1,GAPDH,HNRNPK,HSP90AA1,HSP90AB1,ITGB1,LASP1,LCP1,LTF,MSN,MYH9,PARK7,PFN1,PKM,RAN,RDX,RHOA,S100A8,S100A9,SLC3A2,TGM2,THBS1,TLN1,TUBA4A,TUBB,VCL,VIM,WDR1	40
Cancer,Organismal Injury and Abnormalities,Reproductive System Disease	Breast or ovarian cancer	2.24e-15	ACTN4,ALDOA,ANXA1,ANXA11,ARHGDIB,CALM1 (includes others),CLIC1,COL1A1,COL1A2,COL6A1,DCD,DSP,EFEMP1,ENO1,EZR,FABP5,FLNA,FN1,GAPDH,HLA-A,HNRNPK,HSP90AA1,HSP90AB1,HSPA5,ITGB1,LASP1,LCP1,LGALS3BP,LTF,MSLN,MSN,MVP,MYH9,NCL,NT5E,P4HB,PARK7,PFN1,PGK1,PKM,PPIA,PRDX1,RDX,RHOA,S100A8,S100A9,TAGLN2,TGM2,THBS1,TLN1,TPM4,TUBA1B,TUBA4A,TUBB,TUBB4B,UBA1,VCL,VIM,WDR1,YWHAQ,YWHAZ	61
Cancer,Organismal Injury and Abnormalities	Invasive tumor	3.36e-15	ACTB,ACTN4,ANXA1,ANXA2,CALM1 (includes others),CD59,COL1A2,DCD,EEF1A1,EFEMP1,ENO1,EZR,FABP5,FLNA,FN1,HSP90AA1,HSP90AB1,HSPA1A/HSPA1B,ITGB1,LTF,MYH9,NT5E,PKM,PPIA,RHOA,TGM2,THBS1,TLN1,TUBA4A,TUBB,TUBB4B,VIM,WDR1,YWHAE,YWHAQ,YWHAZ	36
Cellular Assembly and Organization,Cellular Function and Maintenance	Organization of actin cytoskeleton	3.82e-15	ALDOA,ANXA1,ARF1,CFL1,EZR,FLNA,FN1,ITGB1,LCP1,MSN,MYH9,RAN,RDX,RHOA,S100A9,SLC3A2,TGM2,TLN1,WDR1	19
Molecular Transport	Transport of molecule	4.63e-15	ANXA1,ANXA2,ANXA6,ARF1,CFL1,CLIC1,COL1A1,EZR,FABP5,FLNA,FN1,HLA-A,HSP90AA1,HSP90AB1,HSPA5,HSPA8,ITGB1,LASP1,LCN1,LTF,MSN,MVP,MYH9,P4HB,PKM,PPIA,PRDX6,RAB11B,RAN,RBP4,RCN3,RDX,RHOA,S100A8,S100A9,SLC3A2,THBS1,YWHAB,YWHAE,YWHAZ	40
Cell-To-Cell Signaling and Interaction	Interaction of tumor cell lines	4.89e-15	ACTN4,ANXA1,ANXA2,DSP,EFEMP1,EZR,FLNA,FN1,HLA-A,HSPA5,ITGB1,LASP1,LGALS3BP,LTF,MYH9,NCL,PKM,RHOA,TGM2,THBS1,TLN1,VCL	22
Cancer,Organismal Injury and Abnormalities,Reproductive System Disease	Breast cancer	5.55e-15	ALDOA,ANXA1,ANXA11,ARHGDIB,CALM1 (includes others),COL1A1,COL1A2,COL6A1,DCD,DSP,EFEMP1,ENO1,EZR,FABP5,FLNA,FN1,HLA-A,HNRNPK,HSP90AA1,HSP90AB1,HSPA5,ITGB1,LGALS3BP,LTF,MSN,MVP,MYH9,NCL,NT5E,P4HB,PARK7,PFN1,PGK1,PKM,PPIA,PRDX1,RDX,RHOA,S100A8,S100A9,TAGLN2,THBS1,TLN1,TUBA1B,TUBA4A,TUBB,TUBB4B,UBA1,VCL,WDR1,YWHAQ,YWHAZ	52
Cancer,Organismal Injury and Abnormalities,Reproductive System Disease	Mammary tumor	5.86e-15	ALDOA,ANXA1,ANXA11,ARHGDIB,CALM1 (includes others),COL1A1,COL1A2,COL6A1,DCD,DSP,EFEMP1,ENO1,EZR,FABP5,FLNA,FN1,HLA-A,HNRNPK,HSP90AA1,HSP90AB1,HSPA5,ITGB1,LGALS3BP,LTF,MSN,MVP,MYH9,NCL,NT5E,P4HB,PARK7,PFN1,PGK1,PKM,PPIA,PRDX1,RDX,RHOA,S100A7,S100A8,S100A9,TAGLN2,THBS1,TLN1,TUBA1B,TUBA4A,TUBB,TUBB4B,UBA1,VCL,WDR1,YWHAQ,YWHAZ	53
Cellular Movement,Hematological System Development and Function,Immune Cell Trafficking	Cell movement of lymphocytes	6.1e-15	ACTB,ACTN4,ANXA1,COL1A1,EZR,FABP5,FN1,HLA-A,HSP90AA1,HSP90AB1,ITGB1,LCP1,MSN,MYH9,NT5E,PFN1,PPIA,RHOA,S100A7,TGM2,THBS1,TLN1	22
Cellular Movement	Invasion of cells	6.77e-15	ACTN4,ALDOA,ANXA1,ANXA2,ARF1,DSP,EFEMP1,ENO1,EZR,FABP5,FLNA,FN1,HSP90AA1,HSP90AB1,HSPA1A/HSPA1B,HSPA5,ITGB1,LASP1,LCP1,LTF,PARK7,PFN1,PKM,RHOA,S100A7,S100A8,S100A9,TAGLN2,TGM2,THBS1,TLN1,VCL,VIM,YWHAQ	34
Cellular Function and Maintenance	Endocytosis	1.08e-14	ACTB,ACTN4,ACTR3,ANXA1,ANXA6,ARF1,EZR,FLNA,HNRNPK,HSP90AA1,HSPA5,HSPA8,ITGB1,MYH9,NCL,PARK7,PFN1,PKM,RHOA,S100A9,TGM2,THBS1,TLN1,VIM,YWHAQ	25
Cellular Movement,Hematological Disease,Immunological Disease,Inflammatory Disease,Inflammatory Response,Organismal Injury and Abnormalities,Respiratory Disease	Eosinophilia of lung	1.11e-14	ACTB,ALDOA,ANXA1,ENO1,GAPDH,HSPA5,MYH9,P4HB,PRDX1,PRDX6,TUBB	11
Cellular Movement,Hematological System Development and Function,Immune Cell Trafficking	Cell movement of leukocytes	1.34e-14	ACTB,ACTN4,ANXA1,ANXA2,COL1A1,EZR,FABP5,FLNA,FN1,HLA-A,HSP90AA1,HSP90AB1,HSPA5,ITGB1,LCP1,LTF,MSN,MYH9,NT5E,PFN1,PPIA,PRDX1,RHOA,S100A7,S100A8,S100A9,TGM2,THBS1,TLN1	29
Cellular Movement,Hematological System Development and Function,Immune Cell Trafficking	Cell movement of mononuclear leukocytes	1.81e-14	ACTB,ACTN4,ANXA1,ANXA2,COL1A1,EZR,FABP5,FN1,HLA-A,HSP90AA1,HSP90AB1,ITGB1,LCP1,MSN,MYH9,NT5E,PFN1,PPIA,RHOA,S100A7,TGM2,THBS1,TLN1	23
Cellular Function and Maintenance	Engulfment of cells	2.08e-14	ACTN4,ACTR3,ANXA1,ARF1,EZR,FLNA,FN1,HSP90AA1,HSPA5,HSPA8,ITGB1,MYH9,NCL,PARK7,PFN1,PKM,RHOA,S100A9,TGM2,THBS1,TLN1,VIM,YWHAQ	23
Cellular Movement,Hematological System Development and Function,Immune Cell Trafficking	Migration of mononuclear leukocytes	2.13e-14	ACTB,ANXA1,ANXA2,COL1A1,EZR,FABP5,FN1,HLA-A,HSP90AA1,HSP90AB1,ITGB1,LCP1,MSN,MYH9,NT5E,PFN1,RHOA,S100A7,TGM2,THBS1,TLN1	21
Cellular Movement	Cellular infiltration	2.38e-14	ACTB,ALDOA,ANXA1,ANXA2,ENO1,EZR,FN1,GAPDH,HLA-A,HSPA5,ITGB1,LTF,MYH9,NT5E,P4HB,PPIA,PRDX1,PRDX6,S100A8,S100A9,TGM2,THBS1,TUBB	23
Cell-To-Cell Signaling and Interaction	Binding of tumor cell lines	2.92e-14	ACTN4,ANXA1,ANXA2,DSP,EFEMP1,FLNA,FN1,HLA-A,HSPA5,ITGB1,LASP1,LGALS3BP,LTF,MYH9,NCL,PKM,RHOA,TGM2,THBS1,TLN1,VCL	21
Cell Death and Survival	Cell survival	3.05e-14	ACTN4,ANXA2,CD59,COL1A1,DCD,EEF2,ENO1,EZR,FLNA,FN1,HLA-A,HNRNPK,HSP90AB1,HSPA1A/HSPA1B,HSPA5,HSPA8,ITGB1,LGALS3BP,LTF,LYZ,MVP,P4HB,PARK7,PKM,PPIA,PRDX6,RAN,RHOA,S100A8,S100A9,TGM2,THBS1,TUBA1B,TUBB,UBA1,VCL,VIM,WDR1,YWHAZ	39
Cellular Movement,Hematological System Development and Function,Immune Cell Trafficking	Lymphocyte migration	6.03e-14	ACTB,ANXA1,COL1A1,EZR,FABP5,FN1,HLA-A,HSP90AA1,HSP90AB1,ITGB1,LCP1,MSN,MYH9,NT5E,PFN1,RHOA,S100A7,TGM2,THBS1,TLN1	20
Cell-mediated Immune Response,Cellular Movement,Hematological System Development and Function,Immune Cell Trafficking	T cell migration	6.25e-14	ACTB,COL1A1,EZR,FABP5,FN1,HLA-A,HSP90AA1,HSP90AB1,ITGB1,LCP1,MSN,MYH9,PFN1,RHOA,S100A7,TGM2,THBS1,TLN1	18
Cellular Movement	Cell movement of breast cancer cell lines	8.34e-14	ACTN4,ANXA1,ANXA2,ARF1,ARHGDIB,DCD,FLNA,FN1,HSP90AA1,HSPA5,ITGB1,LASP1,MYH9,NT5E,PFN1,RHOA,S100A7,TGM2,TLN1,VIM	20
Cellular Compromise,Inflammatory Response	Degranulation of blood platelets	1.21e-13	ACTN4,ALDOA,CALM1 (includes others),FLNA,FN1,LGALS3BP,TAGLN2,THBS1,TLN1,TUBA4A,VCL,WDR1	12
Cancer,Organismal Injury and Abnormalities	Breast or pancreatic cancer	1.25e-13	ACTN4,ACTR3,ALDOA,ANXA1,ANXA11,ARHGDIB,CALM1 (includes others),CD59,CLIC1,COL1A1,COL1A2,COL6A1,DCD,DSG1,DSP,EEF1A1,EFEMP1,ENO1,EZR,FABP5,FLNA,FN1,GAPDH,HLA-A,HNRNPK,HSP90AA1,HSP90AB1,HSPA5,ITGB1,LASP1,LCP1,LGALS3BP,LTF,MSLN,MSN,MVP,MYH9,NCL,NT5E,P4HB,PARK7,PFN1,PGK1,PKM,PPIA,PRDX1,RDX,RHOA,S100A7,S100A8,S100A9,TAGLN2,TALDO1,TGM2,THBS1,TLN1,TPM4,TUBA1B,TUBA4A,TUBB,TUBB4B,UBA1,VCL,VIM,WDR1,YWHAQ,YW…	67
Cell Death and Survival	Cell viability	2.16e-13	ACTN4,ANXA2,CD59,COL1A1,DCD,EEF2,ENO1,EZR,FLNA,FN1,HLA-A,HNRNPK,HSP90AB1,HSPA1A/HSPA1B,HSPA5,HSPA8,ITGB1,LGALS3BP,LTF,LYZ,MVP,P4HB,PARK7,PKM,PPIA,PRDX6,RAN,RHOA,S100A8,S100A9,TGM2,THBS1,TUBA1B,TUBB,UBA1,WDR1,YWHAZ	37
Inflammatory Disease	Chronic inflammatory disorder	2.27e-13	ACTN4,ALDOA,ANXA1,ARF1,ARHGDIB,CD59,COL1A1,COL1A2,COTL1,EEF2,ENO1,FN1,HLA-A,HSPA1A/HSPA1B,HSPA5,HSPA8,LCP1,LTF,LYZ,P4HB,PGK1,PKM,PPIA,PRDX1,RBP4,RDX,RHOA,S100A8,S100A9,TALDO1,THBS1,VIM	32
Cellular Movement	Migration of tumor cell lines	2.45e-13	ACTN4,ALDOA,ANXA1,ANXA2,ARF1,ARHGDIB,DCD,DSP,EFEMP1,EZR,FLNA,FN1,HNRNPK,HSP90AA1,HSPA1A/HSPA1B,HSPA5,ITGB1,LASP1,LGALS3BP,MSN,MYH9,NCL,PKM,PPIA,RHOA,S100A7,S100A8,S100A9,TGM2,VIM	30
Protein Synthesis	Metabolism of protein	2.87e-13	ANXA1,CFL1,DSG1,EEF1A1,EEF2,FLNA,FN1,GAPDH,HNRNPK,HSP90AA1,HSP90AB1,HSPA1A/HSPA1B,HSPA5,HSPA8,IST1,ITGB1,LCN1,LTF,LYZ,MSLN,MYH9,NCL,P4HB,PARK7,PFN1,RBP4,RCN3,S100A9,TGM2,THBS1,UBA52,VIM	32
Dermatological Diseases and Conditions,Immunological Disease,Inflammatory Disease,Organismal Injury and Abnormalities	Lichen planus	2.93e-13	CFL1,COL1A1,DCD,EEF1A1,ENO1,HLA-A,LCP1,PFN1,S100A7,S100A8,S100A9	11
Cancer,Organismal Injury and Abnormalities	Metastasis	3.02e-13	ACTB,ACTN4,ANXA1,ANXA2,CD59,EEF1A1,EFEMP1,ENO1,EZR,FABP5,FLNA,FN1,HSP90AA1,HSP90AB1,HSPA1A/HSPA1B,ITGB1,LTF,MYH9,NT5E,PKM,PPIA,RHOA,TGM2,THBS1,TLN1,TUBA4A,TUBB,TUBB4B,VIM,YWHAE,YWHAZ	31
Cancer,Organismal Injury and Abnormalities	Advanced malignant tumor	4.88e-13	ACTB,ACTN4,ANXA1,ANXA2,CD59,EEF1A1,EFEMP1,ENO1,EZR,FABP5,FLNA,FN1,HSP90AA1,HSP90AB1,HSPA1A/HSPA1B,ITGB1,LTF,MSLN,MYH9,NT5E,PKM,PPIA,RHOA,TGM2,THBS1,TLN1,TUBA4A,TUBB,TUBB4B,VIM,YWHAE,YWHAZ	32
Cellular Development,Cellular Growth and Proliferation	Cell proliferation of tumor cell lines	5e-13	ACTB,ACTN4,ALDOA,ANXA1,ANXA2,ANXA6,ARF1,CD59,COL1A1,DCD,EEF1A1,EFEMP1,EZR,FABP5,FLNA,FN1,GAPDH,HNRNPK,HSP90AA1,HSPA5,ITGB1,LCP1,LGALS3BP,MSLN,NCL,PFN1,PGK1,PKM,RAN,RHOA,S100A7,S100A8,S100A9,SLC3A2,TAGLN2,TGM2,THBS1,TUBB,UBA1,YWHAQ,YWHAZ	41
Cell Death and Survival	Cell death of leukemia cell lines	7.26e-13	CD59,COL1A1,EZR,FN1,GAPDH,HSPA1A/HSPA1B,HSPA8,ITGB1,LGALS3BP,MSN,PKM,PPIA,RAN,RDX,S100A8,S100A9,THBS1,UBA1	18
Cell-To-Cell Signaling and Interaction,Hematological System Development and Function	Activation of blood cells	8.37e-13	ANXA1,ANXA2,CD59,CLIC1,COL1A1,COL1A2,FLNA,FN1,HLA-A,HSPA1A/HSPA1B,ITGB1,LGALS3BP,LTF,NT5E,PPIA,PRDX1,PRDX6,RBP4,RHOA,S100A7,S100A8,S100A9,TGM2,THBS1,TLN1,YWHAZ	26
Cellular Assembly and Organization	Organization of cellular membrane	9.61e-13	ACTB,ACTR3,ANXA1,CFL1,DSP,FLNA,HSPA8,ITGB1,MYH9,TUBB,UBA52,VCL,YWHAB,YWHAE,YWHAQ,YWHAZ	16
Cell-To-Cell Signaling and Interaction,Hematological System Development and Function,Immune Cell Trafficking	Adhesion of immune cells	1.08e-12	ANXA1,EZR,FLNA,FN1,HSP90AA1,HSP90AB1,ITGB1,LCP1,LTF,MSN,NT5E,PKM,RHOA,S100A8,S100A9,TGM2,THBS1,TLN1	18
Cancer,Gastrointestinal Disease,Hepatic System Disease,Organismal Injury and Abnormalities	Hepatitis B virus-related hepatocellular carcinoma	1.2e-12	ALDOA,CLIC1,EEF2,ENO1,HNRNPK,HSPA5,HSPA8,PGK1,PKM,TUBB,VIM	11
Inflammatory Response	Inflammation of body cavity	1.58e-12	ACTB,ACTN4,ALDOA,ANXA1,ARHGDIB,COL1A1,COL1A2,COTL1,ENO1,FN1,GAPDH,HLA-A,HSPA5,LTF,LYZ,MYH9,NT5E,P4HB,PARK7,PKM,PPIA,PRDX1,PRDX6,S100A8,S100A9,TGM2,THBS1,TUBA4A,TUBB,TUBB4B	30
Cellular Response to Therapeutics	Sensitivity of lung cancer cell lines	1.58e-12	ANXA2,CFL1,EEF1A1,GAPDH,HNRNPK,MYH9,PDCD6IP,PRDX1,RAN,TAGLN2	10
Cellular Assembly and Organization,Cellular Function and Maintenance	Microtubule dynamics	1.93e-12	ACTB,ACTN4,ACTR3,ALDOA,CFL1,COL1A1,DSP,EEF1A1,EZR,FLNA,FN1,GAPDH,HNRNPK,HSP90AA1,HSP90AB1,ITGB1,LASP1,LCP1,LTF,MSN,MYH9,PFN1,PKM,RAN,RDX,RHOA,THBS1,TLN1,TUBA4A,TUBB,VCL,VIM	32
Inflammatory Disease,Inflammatory Response,Organismal Injury and Abnormalities,Respiratory Disease	Inflammation of airway	2.2e-12	ACTB,ALDOA,ANXA1,COL1A1,ENO1,FN1,GAPDH,HSPA5,LTF,LYZ,MYH9,P4HB,PPIA,PRDX1,PRDX6,TUBA4A,TUBB,TUBB4B	18
Immunological Disease	Systemic autoimmune syndrome	2.48e-12	ALDOA,ANXA1,ARF1,ARHGDIB,COL1A1,COL1A2,COL6A1,EEF2,ENO1,FABP5,FN1,HLA-A,HSPA1A/HSPA1B,HSPA8,LCP1,LGALS3BP,LTF,LYZ,MYH9,NT5E,PGK1,PPIA,PRDX1,RBP4,S100A8,S100A9,SLC3A2,TAGLN2,TALDO1,TGM2,THBS1,TUBB,VIM	33
Cell Morphology,Cellular Assembly and Organization,Cellular Function and Maintenance	Formation of lamellipodia	2.71e-12	ACTN4,ACTR3,CFL1,EZR,FN1,HSP90AA1,ITGB1,LASP1,LCP1,PFN1,RHOA,VCL,VIM	13
Cell-To-Cell Signaling and Interaction	Activation of cells	2.77e-12	ANXA1,ANXA2,CD59,CFL1,CLIC1,COL1A1,COL1A2,FLNA,FN1,HLA-A,HSPA1A/HSPA1B,ITGB1,LGALS3BP,LTF,NT5E,PKM,PPIA,PRDX1,PRDX6,RBP4,RHOA,S100A7,S100A8,S100A9,TGM2,THBS1,TLN1,VIM,YWHAZ	29
Cell-To-Cell Signaling and Interaction	Aggregation of cells	3.58e-12	ACTB,CLIC1,FLNA,FN1,ITGB1,LTF,LYZ,MYH9,P4HB,PPIA,S100A8,S100A9,SLC3A2,THBS1,TLN1,VCL,YWHAZ	17
Free Radical Scavenging	Synthesis of reactive oxygen species	3.58e-12	ACTB,ANXA1,ANXA2,ARHGDIB,CLIC1,EEF1A1,FLNA,FN1,HNRNPK,HSP90AB1,ITGB1,LTF,PARK7,PPIA,PRDX1,PRDX6,RBP4,RHOA,S100A8,TGM2,YWHAZ	21
Dermatological Diseases and Conditions,Inflammatory Disease,Inflammatory Response,Organismal Injury and Abnormalities	Dermatitis	3.68e-12	ANXA1,CFL1,DCD,DSG1,DSP,EEF1A1,ENO1,FABP5,FLNA,HLA-A,MSN,PPIA,RAB11B,S100A7,S100A8,S100A9,THBS1,TUBA4A,TUBB4B,VCL	20
Connective Tissue Disorders,Inflammatory Disease,Inflammatory Response,Organismal Injury and Abnormalities,Skeletal and Muscular Disorders	Inflammation of joint	3.86e-12	ALDOA,ANXA1,ARF1,ARHGDIB,CD59,EEF2,ENO1,FN1,HLA-A,HSPA1A/HSPA1B,HSPA5,HSPA8,LCP1,LTF,LYZ,PGK1,PKM,PPIA,PRDX1,RBP4,S100A8,S100A9,TALDO1,THBS1,TUBA4A,TUBB,TUBB4B,VIM	28
Cell-To-Cell Signaling and Interaction	Adhesion of tumor cell lines	3.96e-12	ACTN4,ANXA1,ANXA2,DSP,EFEMP1,FLNA,FN1,ITGB1,LASP1,LTF,MYH9,PKM,RHOA,TGM2,THBS1,TLN1,VCL	17
Connective Tissue Disorders,Organismal Injury and Abnormalities,Skeletal and Muscular Disorders	Non-traumatic arthropathy	4.04e-12	ALDOA,ANXA1,ARF1,ARHGDIB,EEF2,ENO1,FN1,HLA-A,HSPA1A/HSPA1B,HSPA8,LCP1,LTF,LYZ,NT5E,PGK1,PPIA,PRDX1,RBP4,S100A8,S100A9,TALDO1,THBS1,TUBA4A,TUBB,TUBB4B,VIM	26
Inflammatory Response	Inflammation of absolute anatomical region	4.75e-12	ACTB,ACTN4,ALDOA,ANXA1,ARHGDIB,COL1A1,COL1A2,COTL1,ENO1,FN1,GAPDH,HLA-A,HSPA5,ITGB1,LTF,LYZ,MYH9,NT5E,P4HB,PARK7,PKM,PPIA,PRDX1,PRDX6,S100A8,S100A9,TGM2,THBS1,TUBA4A,TUBB,TUBB4B,VIM	32
Cellular Response to Therapeutics	Sensitivity of carcinoma cell lines	4.82e-12	ANXA2,CFL1,EEF1A1,GAPDH,HNRNPK,MYH9,PDCD6IP,PRDX1,RAN,TAGLN2	10
Cellular Function and Maintenance	Endocytosis by eukaryotic cells	6.73e-12	ACTN4,ACTR3,ANXA1,FLNA,HSP90AA1,HSPA5,ITGB1,MYH9,PARK7,PFN1,PKM,RHOA,S100A9,TGM2,THBS1,TLN1,VIM,YWHAQ	18
Cellular Movement	Migration of breast cancer cell lines	8.91e-12	ACTN4,ANXA1,ANXA2,ARF1,ARHGDIB,DCD,FLNA,FN1,HSP90AA1,HSPA5,ITGB1,LASP1,MYH9,RHOA,S100A7,TGM2,VIM	17
Inflammatory Response,Respiratory Disease	Inflammation of respiratory system component	1.09e-11	ACTB,ALDOA,ANXA1,COL1A1,ENO1,FN1,GAPDH,HLA-A,HSPA5,LTF,LYZ,MYH9,NT5E,P4HB,PPIA,PRDX1,PRDX6,THBS1,TUBA4A,TUBB,TUBB4B	21
Cancer,Organismal Injury and Abnormalities,Reproductive System Disease	Breast or gynecological cancer	1.12e-11	ACTB,ACTN4,ACTR3,ALDOA,ANXA1,ANXA11,ANXA2,ARF1,ARHGDIB,CALM1 (includes others),CLIC1,COL1A1,COL1A2,COL6A1,DCD,DSG1,DSP,EEF2,EFEMP1,ENO1,EZR,FABP5,FLNA,FN1,GAPDH,HLA-A,HNRNPK,HSP90AA1,HSP90AB1,HSPA1A/HSPA1B,HSPA5,ITGB1,LASP1,LCN1,LCP1,LGALS3BP,LTF,LYZ,MSLN,MSN,MVP,MYH9,NCL,NT5E,P4HB,PARK7,PFN1,PGK1,PKM,PPIA,PRDX1,RDX,RHOA,S100A7,S100A8,S100A9,TAGLN2,TALDO1,TGM2,THBS1,TLN1,TPM4,TUBA1B,TUBA4A,TUBB,T…	73
Cell Death and Survival	Cell death of blood cells	1.14e-11	ANXA1,CD59,COL1A1,EZR,FN1,GAPDH,HSP90AB1,HSPA5,ITGB1,LTF,LYZ,MVP,PFN1,PPIA,PRDX6,RAN,RHOA,S100A8,TGM2,THBS1,TLN1,TUBB,YWHAZ	23
Cancer,Organismal Injury and Abnormalities	Invasive cancer	1.18e-11	ANXA1,CALM1 (includes others),COL1A2,DCD,EFEMP1,FN1,HSP90AA1,HSP90AB1,HSPA1A/HSPA1B,ITGB1,LTF,MYH9,PKM,PPIA,RHOA,THBS1,TUBA4A,TUBB,TUBB4B,VIM,WDR1,YWHAQ	22
Dermatological Diseases and Conditions,Organismal Injury and Abnormalities	Abnormality of skin morphology	1.37e-11	ACTR3,CFL1,COL1A1,COL1A2,DCD,DSG1,DSP,EEF1A1,ENO1,FN1,HLA-A,LCP1,PFN1,RHOA,S100A7,S100A8,S100A9,VIM	18
Cancer,Organismal Injury and Abnormalities,Reproductive System Disease	Invasive breast cancer	1.38e-11	ANXA1,CALM1 (includes others),COL1A2,DCD,EFEMP1,FN1,HSP90AA1,HSP90AB1,ITGB1,MYH9,PKM,TUBA4A,TUBB,TUBB4B,WDR1,YWHAQ	16
Cellular Movement	Cell movement of melanoma cell lines	1.44e-11	ACTN4,ARF1,FLNA,FN1,HSPA1A/HSPA1B,ITGB1,LGALS3BP,MSN,RHOA,S100A8,S100A9,THBS1	12
Cell Morphology,Cellular Assembly and Organization,Cellular Function and Maintenance	Reorganization of cytoskeleton	1.47e-11	ANXA1,CFL1,DSP,EZR,FLNA,FN1,LCP1,MSN,MYH9,RDX,RHOA,S100A9,VIM	13
Cancer,Organismal Injury and Abnormalities,Tumor Morphology	Invasion of tumor	1.71e-11	ANXA2,DSP,EZR,FLNA,FN1,HSPA5,ITGB1,PARK7,RHOA,S100A7,S100A8,S100A9,THBS1,VIM	14
Cellular Movement	Invasion of tumor cell lines	2.16e-11	ACTN4,ALDOA,ANXA1,ANXA2,ARF1,DSP,EFEMP1,ENO1,EZR,FABP5,FN1,HSP90AA1,HSP90AB1,HSPA1A/HSPA1B,ITGB1,LASP1,LCP1,PKM,RHOA,S100A7,S100A9,TAGLN2,TGM2,THBS1,TLN1,VIM,YWHAQ	27
Cancer,Organismal Injury and Abnormalities	Genitourinary tumor	2.65e-11	ACTB,ACTN4,ACTR3,ALDOA,ANXA1,ANXA11,ANXA2,ANXA6,ARF1,ARHGDIB,CALM1 (includes others),CLIC1,COL1A1,COL1A2,COL6A1,DCD,DSG1,DSP,EEF1A1,EEF2,EFEMP1,ENO1,EZR,FABP5,FLNA,FN1,GAPDH,HLA-A,HNRNPH1,HNRNPK,HSP90AA1,HSP90AB1,HSPA1A/HSPA1B,HSPA5,HSPA8,ITGB1,LASP1,LCN1,LCP1,LGALS3BP,LTF,LYZ,MSLN,MSN,MVP,MYH9,MYL6,NCL,NT5E,P4HB,PARK7,PFN1,PGK1,PKM,PPIA,PRDX1,RBP4,RCN3,RDX,RHOA,S100A7,S100A8,S100A9,SLC3A2,TAGLN2…	82
Cancer,Gastrointestinal Disease,Hepatic System Disease,Organismal Injury and Abnormalities	Hepatitis B surface antigen-negative hepatitis C virus negative hepatocellular carcinoma	2.7e-11	CLIC1,EEF2,ENO1,HSPA5,HSPA8,RBP4,VIM	7
Cancer,Organismal Injury and Abnormalities	Growth of tumor	3.05e-11	ACTN4,ANXA1,ANXA2,CD59,EEF1A1,EFEMP1,ENO1,EZR,FABP5,FLNA,GAPDH,HSP90AA1,HSPA1A/HSPA1B,HSPA5,HSPA8,ITGB1,NT5E,PARK7,PGK1,PKM,RHOA,S100A7,S100A9,SLC3A2,TGM2,THBS1,TLN1,UBA1	28
Cancer,Organismal Injury and Abnormalities	Invasive carcinoma	3.55e-11	ANXA1,CALM1 (includes others),COL1A2,DCD,EFEMP1,FN1,HSP90AA1,HSP90AB1,HSPA1A/HSPA1B,ITGB1,MYH9,PKM,TUBA4A,TUBB4B,VIM,WDR1,YWHAQ	17
Inflammatory Disease,Inflammatory Response,Organismal Injury and Abnormalities,Respiratory Disease	Asthma	3.71e-11	ACTB,ALDOA,ANXA1,COL1A1,ENO1,FN1,GAPDH,HSPA5,MYH9,P4HB,PRDX1,PRDX6,TUBA4A,TUBB,TUBB4B	15
Cellular Movement,Connective Tissue Development and Function	Cell movement of fibroblast cell lines	3.73e-11	ACTN4,ACTR3,COL6A1,EFEMP1,FABP5,FLNA,FN1,ITGB1,RHOA,TGM2,THBS1,VCL,VIM	13
Dermatological Diseases and Conditions,Immunological Disease,Inflammatory Disease,Inflammatory Response,Organismal Injury and Abnormalities	Atopic dermatitis	3.78e-11	ANXA1,CFL1,DCD,EEF1A1,ENO1,FABP5,FLNA,MSN,PPIA,RAB11B,S100A7,S100A8,S100A9,VCL	14
Cancer,Organismal Injury and Abnormalities	Carcinoma	3.78e-11	ACTB,ACTN4,ACTR3,ALDOA,ANXA1,ANXA11,ANXA2,ANXA6,ARF1,ARHGDIB,CALM1 (includes others),CD59,CFL1,CLIC1,COL1A1,COL1A2,COL6A1,COTL1,DCD,DSG1,DSP,EEF1A1,EEF2,EFEMP1,ENO1,EZR,FABP5,FLNA,FN1,GAPDH,HLA-A,HNRNPH1,HNRNPK,HSP90AA1,HSP90AB1,HSPA1A/HSPA1B,HSPA5,HSPA8,IST1,ITGB1,LASP1,LCN1,LCP1,LGALS3BP,LTF,LYZ,MSLN,MSN,MVP,MYH9,MYL6,NAP1L1,NCL,NT5E,P4HB,PARK7,PDCD6IP,PFN1,PGK1,PKM,PPIA,PRDX1,PRDX6,RAB11B,RAN,…	93
Hematological Disease,Immunological Disease	Eosinophilia	4.28e-11	ACTB,ALDOA,ANXA1,ENO1,GAPDH,HLA-A,HSPA5,MYH9,P4HB,PPIA,PRDX1,PRDX6,TUBB	13
Cancer,Organismal Injury and Abnormalities,Reproductive System Disease	Invasive breast carcinoma	4.42e-11	ANXA1,CALM1 (includes others),COL1A2,DCD,EFEMP1,FN1,HSP90AA1,HSP90AB1,ITGB1,MYH9,PKM,TUBA4A,TUBB4B,WDR1,YWHAQ	15
Organismal Injury and Abnormalities	Benign lesion	4.98e-11	ALDOA,ANXA1,ANXA2,COL1A1,COL1A2,COL6A1,DSG1,EFEMP1,FABP5,FLNA,FN1,HLA-A,HSP90AB1,ITGB1,MSN,MYH9,MYL6,PARK7,PRDX1,PRDX6,RBP4,S100A8,S100A9,TGM2,THBS1,TUBA4A,TUBB4B,YWHAZ	28
Cancer,Organismal Injury and Abnormalities	Malignant genitourinary solid tumor	5.01e-11	ACTB,ACTN4,ACTR3,ALDOA,ANXA1,ANXA11,ANXA2,ANXA6,ARF1,ARHGDIB,CALM1 (includes others),CLIC1,COL1A1,COL1A2,COL6A1,DCD,DSG1,DSP,EEF1A1,EEF2,EFEMP1,ENO1,EZR,FABP5,FLNA,FN1,GAPDH,HLA-A,HNRNPH1,HNRNPK,HSP90AA1,HSP90AB1,HSPA1A/HSPA1B,HSPA5,HSPA8,ITGB1,LASP1,LCN1,LCP1,LGALS3BP,LTF,LYZ,MSLN,MSN,MVP,MYH9,NCL,NT5E,P4HB,PARK7,PFN1,PGK1,PKM,PPIA,PRDX1,RBP4,RCN3,RDX,RHOA,S100A7,S100A8,S100A9,SLC3A2,TAGLN2,TALD…	81
Cancer,Organismal Injury and Abnormalities	Fibrous tissue tumor	5.32e-11	COL1A1,COL1A2,COL6A1,FLNA,FN1,HSP90AA1,HSP90AB1,NT5E,PRDX1,THBS1,TUBA4A,TUBB4B	12
Cancer,Organismal Injury and Abnormalities	Metastatic solid tumor	5.38e-11	ACTN4,ANXA1,ANXA2,EEF1A1,EFEMP1,FLNA,FN1,HSP90AA1,HSP90AB1,HSPA1A/HSPA1B,ITGB1,LTF,NT5E,PPIA,RHOA,TGM2,THBS1,TUBA4A,TUBB,TUBB4B,YWHAE,YWHAZ	22
Cancer,Organismal Injury and Abnormalities	Anogenital cancer	5.78e-11	ACTB,ACTN4,ACTR3,ALDOA,ANXA1,ANXA11,ANXA2,ANXA6,ARF1,ARHGDIB,CALM1 (includes others),CLIC1,COL1A1,COL1A2,COL6A1,DCD,DSG1,DSP,EEF2,EFEMP1,ENO1,EZR,FABP5,FLNA,FN1,GAPDH,HLA-A,HNRNPH1,HNRNPK,HSP90AA1,HSP90AB1,HSPA1A/HSPA1B,HSPA5,HSPA8,ITGB1,LASP1,LCN1,LCP1,LGALS3BP,LTF,LYZ,MSLN,MSN,MVP,MYH9,NCL,NT5E,P4HB,PARK7,PFN1,PGK1,PKM,PPIA,PRDX1,RCN3,RDX,RHOA,S100A7,S100A8,S100A9,SLC3A2,TAGLN2,TALDO1,TGM2,THBS…	78
Cancer,Organismal Injury and Abnormalities	Benign solid tumor	5.82e-11	ALDOA,ANXA1,ANXA2,COL1A1,COL1A2,COL6A1,EFEMP1,FABP5,FLNA,FN1,HLA-A,HSP90AB1,ITGB1,MSN,MYH9,MYL6,PARK7,PRDX1,PRDX6,RBP4,S100A8,S100A9,TGM2,THBS1,TUBA4A,TUBB4B	26
Neurological Disease,Organismal Injury and Abnormalities,Psychological Disorders	Disorder of basal ganglia	8.55e-11	ACTB,ANXA2,ARHGDIB,EEF1A1,GAPDH,HSP90AA1,HSPA1A/HSPA1B,HSPA5,HSPA8,LGALS3BP,LTF,PARK7,PFN1,PGK1,PKM,PPIA,PRDX6,RAN,RBP4,TGM2,TUBA1B,TUBA4A,TUBB4B,VIM,YWHAZ	25
Cellular Movement,Hematological System Development and Function,Immune Cell Trafficking	Transmigration of lymphocytes	9.96e-11	COL1A1,FABP5,FN1,HSP90AA1,HSP90AB1,ITGB1,MYH9,TGM2	8
Free Radical Scavenging	Production of reactive oxygen species	1.01e-10	ACTB,ANXA1,ANXA2,ARHGDIB,FLNA,FN1,HNRNPK,HSP90AB1,LTF,PARK7,PPIA,PRDX1,RBP4,RHOA,S100A8,TGM2,YWHAZ	17
Cellular Assembly and Organization,Cellular Function and Maintenance	Organization of actin filaments	1.07e-10	ALDOA,ARF1,CFL1,FLNA,FN1,ITGB1,LCP1,MSN,RDX,RHOA	10
Cellular Assembly and Organization	Organization of organelle	1.1e-10	ALDOA,ANXA2,ARF1,CFL1,COL1A1,COL1A2,DSP,FLNA,FN1,GAPDH,HSP90AB1,ITGB1,LCP1,MSN,MYH9,PARK7,RDX,RHOA,TUBB,VCL,VIM	21
Organismal Survival	Organismal death	1.14e-10	ACTB,ACTN4,ALDOA,ANXA1,ANXA2,ARF1,ARHGDIB,CD59,CFL1,DSP,EFEMP1,ENO1,FLNA,FN1,HNRNPK,HSP90AA1,HSP90AB1,HSPA5,ITGB1,LCP1,LGALS3BP,LYZ,MSN,MYH9,MYL6,NT5E,PFN1,PGK1,PKM,PPIA,PRDX1,RCN3,RHOA,S100A8,S100A9,SLC3A2,TGM2,THBS1,TLN1,VCL,VIM,WDR1,YWHAE	43
Inflammatory Response	Inflammatory response	1.26e-10	ANXA1,ANXA2,FN1,HLA-A,ITGB1,LCP1,LGALS3BP,LTF,LYZ,NCL,NT5E,PARK7,PFN1,PPIA,PRDX6,RHOA,S100A7,S100A8,S100A9,TGM2,THBS1,TUBA4A,TUBB,TUBB4B	24
Neurological Disease,Organismal Injury and Abnormalities,Psychological Disorders	Tauopathy	1.3e-10	ACTB,CFL1,DCD,EEF2,GAPDH,HSPA1A/HSPA1B,HSPA5,LGALS3BP,LYZ,PARK7,PRDX1,PRDX6,RAN,S100A7,S100A9,TGM2,TUBA4A,TUBB,TUBB4B,VIM,YWHAZ	21
Cellular Function and Maintenance	Engulfment of tumor cell lines	1.4e-10	ACTN4,ACTR3,ANXA1,EZR,HSP90AA1,ITGB1,NCL,PFN1,PKM,RHOA,TGM2,TLN1,VIM	13
Cancer,Organismal Injury and Abnormalities	Advanced malignant solid tumor	1.42e-10	ACTN4,ANXA1,ANXA2,EEF1A1,EFEMP1,FLNA,FN1,HSP90AA1,HSP90AB1,HSPA1A/HSPA1B,ITGB1,LTF,MSLN,NT5E,PPIA,RHOA,TGM2,THBS1,TUBA4A,TUBB,TUBB4B,YWHAE,YWHAZ	23
Cell Death and Survival	Cell death of immune cells	1.66e-10	ANXA1,CD59,COL1A1,EZR,FN1,GAPDH,HSP90AB1,HSPA5,ITGB1,LTF,LYZ,MVP,PRDX6,RAN,RHOA,S100A8,TGM2,THBS1,TLN1,TUBB,YWHAZ	21
Cancer,Organismal Injury and Abnormalities,Respiratory Disease	Advanced lung cancer	1.66e-10	ANXA1,ANXA2,EEF1A1,FN1,HSP90AA1,HSP90AB1,HSPA1A/HSPA1B,ITGB1,NT5E,PPIA,RHOA,TUBA4A,TUBB4B,YWHAE	14
Cellular Movement,Hematological System Development and Function,Immune Cell Trafficking	Transmigration of mononuclear leukocytes	1.86e-10	COL1A1,FABP5,FN1,HSP90AA1,HSP90AB1,ITGB1,MYH9,RHOA,TGM2	9
Organismal Injury and Abnormalities,Reproductive System Disease	Benign pelvic disease	2.15e-10	ACTB,ALDOA,ANXA1,ANXA2,ARF1,COL1A1,COL1A2,COL6A1,EFEMP1,EZR,FN1,HSP90AB1,HSPA1A/HSPA1B,ITGB1,LTF,MYL6,RBP4,S100A8,S100A9,VIM	20
Connective Tissue Disorders,Immunological Disease,Inflammatory Disease,Inflammatory Response,Organismal Injury and Abnormalities,Skeletal and Muscular Disorders	Rheumatoid arthritis	2.39e-10	ALDOA,ANXA1,ARF1,ARHGDIB,EEF2,ENO1,FN1,HLA-A,HSPA1A/HSPA1B,HSPA8,LCP1,LTF,LYZ,PGK1,PPIA,PRDX1,RBP4,S100A8,S100A9,TALDO1,THBS1,VIM	22
Inflammatory Disease,Inflammatory Response,Organismal Injury and Abnormalities,Respiratory Disease	Inflammation of lung	2.43e-10	ACTB,ALDOA,ANXA1,ENO1,GAPDH,HLA-A,HSPA5,MYH9,NT5E,P4HB,PRDX1,PRDX6,THBS1,TUBA4A,TUBB,TUBB4B	16
Cancer,Organismal Injury and Abnormalities	Breast or gastric cancer	2.44e-10	ACTN4,ALDOA,ANXA1,ANXA11,ARHGDIB,CALM1 (includes others),CLIC1,COL1A1,COL1A2,COL6A1,DCD,DSP,EEF1A1,EEF2,EFEMP1,ENO1,EZR,FABP5,FLNA,FN1,GAPDH,HLA-A,HNRNPH1,HNRNPK,HSP90AA1,HSP90AB1,HSPA5,ITGB1,LASP1,LCP1,LGALS3BP,LTF,MSLN,MSN,MVP,MYH9,NCL,NT5E,P4HB,PARK7,PDCD6IP,PFN1,PGK1,PKM,PPIA,PRDX1,RCN3,RDX,RHOA,S100A8,S100A9,SLC3A2,TAGLN2,TGM2,THBS1,TLN1,TPM4,TUBA1B,TUBA4A,TUBB,TUBB4B,UBA1,VCL,VIM,WDR1,YWHAQ…	67
Cellular Development,Cellular Growth and Proliferation,Hematological System Development and Function,Lymphoid Tissue Structure and Development	Proliferation of immune cells	2.62e-10	ANXA1,ARHGDIB,CD59,DSG1,EZR,FN1,HSPA1A/HSPA1B,HSPA5,HSPA8,ITGB1,LCP1,LTF,MSN,MVP,NT5E,PPIA,RHOA,S100A9,SLC3A2,TALDO1,THBS1,TLN1,VIM	23
Cell-mediated Immune Response,Cellular Movement,Hematological System Development and Function,Immune Cell Trafficking	Cell movement of T lymphocytes	3e-10	COL1A1,FABP5,FN1,HLA-A,HSP90AA1,HSP90AB1,ITGB1,LCP1,MYH9,PFN1,RHOA,S100A7,TGM2,THBS1	14
Cancer,Organismal Injury and Abnormalities	Abdominal neoplasm	3.29e-10	ACTB,ACTN4,ACTR3,ALDOA,ANXA1,ANXA11,ANXA2,ANXA6,ARF1,ARHGDIB,CALM1 (includes others),CD59,CFL1,CLIC1,COL1A1,COL1A2,COL6A1,COTL1,DSG1,DSP,EEF1A1,EEF2,EFEMP1,ENO1,EZR,FABP5,FLNA,FN1,GAPDH,HLA-A,HNRNPH1,HNRNPK,HSP90AA1,HSP90AB1,HSPA1A/HSPA1B,HSPA5,HSPA8,IST1,ITGB1,LASP1,LCN1,LCP1,LGALS3BP,LTF,LYZ,MSLN,MSN,MVP,MYH9,MYL6,NAP1L1,NCL,NT5E,P4HB,PDCD6IP,PFN1,PGK1,PKM,PPIA,PRDX1,PRDX6,RAB11B,RAN,RBP4,RCN3,…	91
Cellular Development,Cellular Growth and Proliferation	Proliferation of blood cells	3.81e-10	ANXA1,ARHGDIB,CD59,DSG1,EZR,FN1,HSPA1A/HSPA1B,HSPA5,HSPA8,ITGB1,LCP1,LTF,MSN,MVP,MYH9,NT5E,PPIA,RHOA,S100A9,SLC3A2,TALDO1,THBS1,TLN1,VIM	24
Cancer,Hematological Disease,Immunological Disease,Organismal Injury and Abnormalities	Lymphoma	3.94e-10	ANXA1,ANXA11,ANXA2,ANXA6,COL1A1,COL1A2,COL6A1,DCD,DSP,EEF1A1,FABP5,FN1,HLA-A,HNRNPH1,HSP90AA1,HSP90AB1,HSPA8,ITGB1,NAP1L1,NT5E,PGK1,PPIA,PRDX1,RAN,RDX,RHOA,THBS1,TUBA4A,TUBB,TUBB4B,VCL,YWHAE,YWHAZ	33
Cellular Development,Cellular Growth and Proliferation	Cell proliferation of breast cancer cell lines	3.97e-10	ACTB,ACTN4,ANXA1,ANXA2,ARF1,CD59,DCD,EEF1A1,FABP5,FN1,HNRNPK,HSPA5,ITGB1,PFN1,PKM,S100A7,TGM2,UBA1,YWHAQ	19
Cellular Movement	Cell movement of myeloid cells	4.35e-10	ANXA1,ANXA2,COL1A1,FLNA,FN1,HSPA5,ITGB1,LCP1,LTF,MYH9,NT5E,PFN1,PPIA,RHOA,S100A7,S100A8,S100A9,TGM2,THBS1,TLN1	20
Neurological Disease	Progressive motor neuropathy	4.52e-10	ACTB,ANXA1,ANXA11,ANXA2,ARHGDIB,CALM1 (includes others),COL1A1,COL1A2,EEF1A1,EZR,HSPA5,LTF,PARK7,PFN1,PPIA,RAN,RHOA,TGM2,TUBA1B,TUBA4A,VIM	21
Cancer,Organismal Injury and Abnormalities	Stage I epithelial cancer	4.82e-10	ANXA2,EEF1A1,FN1,HSP90AA1,HSP90AB1,MSLN,PPIA,TUBA4A,TUBB4B	9
Cancer,Hematological Disease,Immunological Disease,Organismal Injury and Abnormalities	Lymphocytic cancer	4.92e-10	ACTB,ANXA1,ANXA11,ANXA2,ANXA6,CFL1,COL1A1,COL1A2,COL6A1,DCD,DSP,EEF1A1,ENO1,FABP5,FLNA,FN1,HLA-A,HNRNPH1,HSP90AA1,HSP90AB1,HSPA5,HSPA8,ITGB1,LCP1,NAP1L1,NT5E,PGK1,PKM,PPIA,PRDX1,RAN,RDX,RHOA,S100A9,THBS1,TUBA4A,TUBB,TUBB4B,VCL,VIM,YWHAE,YWHAZ	42
Cancer,Hematological Disease,Organismal Injury and Abnormalities	Lymphocytic neoplasm	5.11e-10	ACTB,ANXA1,ANXA11,ANXA2,ANXA6,CFL1,COL1A1,COL1A2,COL6A1,DCD,DSP,EEF1A1,ENO1,FABP5,FLNA,FN1,HLA-A,HNRNPH1,HSP90AA1,HSP90AB1,HSPA5,HSPA8,ITGB1,LCP1,NAP1L1,NT5E,PGK1,PKM,PPIA,PRDX1,RAN,RDX,RHOA,S100A9,THBS1,TUBA4A,TUBB,TUBB4B,VCL,VIM,YWHAE,YWHAZ	42
Inflammatory Response	Immune response of cells	5.64e-10	ACTR3,ANXA1,CD59,FLNA,FN1,GAPDH,HSP90AA1,HSPA8,ITGB1,LTF,MYH9,PFN1,PKM,RHOA,S100A8,S100A9,TGM2,THBS1,TLN1,VIM	20
Cancer,Organismal Injury and Abnormalities	Advanced extracranial solid tumor	5.96e-10	ANXA1,ANXA2,EEF1A1,EFEMP1,FLNA,FN1,HSP90AA1,HSP90AB1,HSPA1A/HSPA1B,ITGB1,LTF,MSLN,NT5E,PPIA,RHOA,THBS1,TUBA4A,TUBB,TUBB4B,YWHAE	20
Neurological Disease,Organismal Injury and Abnormalities,Psychological Disorders	Frontotemporal degeneration spectrum disorder	7.52e-10	ACTB,ANXA1,ANXA11,CALM1 (includes others),COL1A1,COL1A2,EEF1A1,EZR,PARK7,PFN1,PPIA,RHOA,TGM2,TUBA4A,TUBB4B,VIM	16
Cell-To-Cell Signaling and Interaction	Binding of connective tissue cells	8.5e-10	ANXA2,COL1A1,FN1,ITGB1,LGALS3BP,MYH9,PDCD6IP,RHOA,TGM2,TLN1,VCL	11
Cancer,Organismal Injury and Abnormalities	Intraabdominal organ tumor	9.29e-10	ACTB,ACTN4,ACTR3,ALDOA,ANXA1,ANXA11,ANXA2,ANXA6,ARF1,ARHGDIB,CALM1 (includes others),CD59,CFL1,CLIC1,COL1A1,COL1A2,COL6A1,COTL1,DSG1,DSP,EEF1A1,EEF2,EFEMP1,ENO1,EZR,FABP5,FLNA,FN1,GAPDH,HLA-A,HNRNPH1,HNRNPK,HSP90AA1,HSP90AB1,HSPA1A/HSPA1B,HSPA5,HSPA8,IST1,ITGB1,LASP1,LCN1,LCP1,LGALS3BP,LTF,LYZ,MSLN,MSN,MVP,MYH9,MYL6,NAP1L1,NCL,NT5E,P4HB,PDCD6IP,PFN1,PGK1,PKM,PPIA,PRDX1,PRDX6,RAB11B,RAN,RBP4,RCN3,…	90
Cancer,Organismal Injury and Abnormalities	Extracranial solid tumor	9.88e-10	ACTB,ACTN4,ACTR3,ALDOA,ANXA1,ANXA11,ANXA2,ANXA6,ARF1,ARHGDIB,CALM1 (includes others),CD59,CFL1,CLIC1,COL1A1,COL1A2,COL6A1,COTL1,DCD,DSG1,DSP,EEF1A1,EEF2,EFEMP1,ENO1,EZR,FABP5,FLNA,FN1,GAPDH,HLA-A,HNRNPH1,HNRNPK,HSP90AA1,HSP90AB1,HSPA1A/HSPA1B,HSPA5,HSPA8,IST1,ITGB1,LASP1,LCN1,LCP1,LGALS3BP,LTF,LYZ,MSLN,MSN,MVP,MYH9,MYL6,NAP1L1,NCL,NT5E,P4HB,PARK7,PDCD6IP,PFN1,PGK1,PKM,PPIA,PRDX1,PRDX6,RAB11B,RAN,…	93
Cell-To-Cell Signaling and Interaction,Hematological System Development and Function	Activation of myeloid cells	1.17e-09	ANXA1,ANXA2,FN1,HLA-A,ITGB1,LGALS3BP,LTF,PPIA,PRDX6,RHOA,S100A7,S100A8,S100A9,TGM2,THBS1	15
Neurological Disease,Organismal Injury and Abnormalities,Psychological Disorders	Degenerative brain disorder	1.24e-09	ACTB,ANXA1,ANXA11,CALM1 (includes others),COL1A1,COL1A2,EEF1A1,EEF2,EZR,PARK7,PFN1,PPIA,RHOA,TGM2,TUBA4A,TUBB4B,VIM	17
Cancer,Organismal Injury and Abnormalities,Respiratory Disease	Stage I non-small cell lung carcinoma	1.37e-09	ANXA2,EEF1A1,FN1,HSP90AA1,HSP90AB1,PPIA,TUBA4A,TUBB4B	8
Cell-To-Cell Signaling and Interaction	Binding of myeloid cells	1.37e-09	ANXA1,FLNA,FN1,ITGB1,LCP1,LTF,MSN,PKM,RHOA,S100A8,S100A9,TLN1	12
Cell-To-Cell Signaling and Interaction	Binding of lymphatic system cells	1.5e-09	ANXA1,ANXA2,EZR,FN1,HSP90AA1,HSP90AB1,ITGB1,MSN,NT5E,RHOA,THBS1	11
Cancer,Hematological Disease,Immunological Disease,Organismal Injury and Abnormalities	Mature B-cell neoplasm	1.61e-09	ANXA1,ANXA11,ANXA2,ANXA6,CFL1,COL1A1,COL1A2,COL6A1,DCD,DSP,EEF1A1,FLNA,FN1,HLA-A,HNRNPH1,HSP90AA1,HSP90AB1,LCP1,PGK1,PPIA,RDX,RHOA,S100A9,TUBA4A,TUBB,TUBB4B,VCL,VIM,YWHAE,YWHAZ	30
Cell-To-Cell Signaling and Interaction,Hematological System Development and Function,Immune Cell Trafficking,Inflammatory Response	Activation of leukocytes	1.62e-09	ANXA1,ANXA2,CD59,FN1,HLA-A,HSPA1A/HSPA1B,ITGB1,LGALS3BP,LTF,NT5E,PPIA,PRDX1,PRDX6,RBP4,RHOA,S100A7,S100A8,S100A9,TGM2,THBS1,TLN1	21
Neurological Disease	Movement Disorders	1.88e-09	ACTB,ANXA2,ARF1,ARHGDIB,EEF1A1,EEF2,GAPDH,HSP90AA1,HSPA1A/HSPA1B,HSPA5,HSPA8,LGALS3BP,LTF,PARK7,PFN1,PGK1,PKM,PPIA,PRDX6,RAB11B,RAN,RBP4,TGM2,TUBA1B,TUBA4A,TUBB4B,VIM,YWHAZ	28
Cancer,Hematological Disease,Organismal Injury and Abnormalities	Hematopoietic neoplasm	2.01e-09	ACTB,ANXA1,ANXA11,ANXA2,ANXA6,CFL1,COL1A1,COL1A2,COL6A1,DCD,DSP,EEF1A1,EEF2,ENO1,FABP5,FLNA,FN1,HLA-A,HNRNPH1,HSP90AA1,HSP90AB1,HSPA1A/HSPA1B,HSPA5,HSPA8,ITGB1,LCP1,LYZ,MYH9,NAP1L1,NT5E,PGK1,PKM,PPIA,PRDX1,RAN,RDX,RHOA,S100A9,THBS1,TLN1,TUBA1B,TUBA4A,TUBB,TUBB4B,UBA1,VCL,VIM,YWHAE,YWHAZ	49
Cell Death and Survival	Cell viability of tumor cell lines	2.09e-09	ACTN4,ANXA2,COL1A1,DCD,EEF2,ENO1,FLNA,FN1,HSP90AB1,HSPA1A/HSPA1B,HSPA5,HSPA8,ITGB1,LGALS3BP,LYZ,P4HB,PARK7,PKM,RAN,RHOA,S100A8,S100A9,TGM2,TUBA1B,WDR1	25
Cancer,Organismal Injury and Abnormalities	Stage I cancer	2.13e-09	ANXA2,EEF1A1,EFEMP1,FN1,HSP90AA1,HSP90AB1,MSLN,PPIA,TUBA4A,TUBB4B	10
Cell Morphology,Cellular Movement,Connective Tissue Development and Function	Cell spreading of fibroblast cell lines	2.2e-09	ACTN4,FLNA,FN1,ITGB1,THBS1,VCL,VIM	7
Cancer,Organismal Injury and Abnormalities	Breast or colorectal cancer	2.49e-09	ALDOA,ANXA1,ANXA11,ANXA2,ARHGDIB,CALM1 (includes others),CFL1,CLIC1,COL1A1,COL1A2,COL6A1,DCD,DSP,EEF1A1,EFEMP1,ENO1,EZR,FABP5,FLNA,FN1,HLA-A,HNRNPH1,HNRNPK,HSP90AA1,HSP90AB1,HSPA5,HSPA8,ITGB1,LASP1,LCP1,LGALS3BP,LTF,MSLN,MSN,MVP,MYH9,NAP1L1,NCL,NT5E,P4HB,PARK7,PFN1,PGK1,PKM,PPIA,PRDX1,RBP4,RDX,RHOA,S100A8,S100A9,SHISA6,SLC3A2,TAGLN2,TGM2,THBS1,TLN1,TPM4,TUBA1B,TUBA4A,TUBB,TUBB4B,UBA1,VCL,VIM,WDR1…	69
Cancer,Organismal Injury and Abnormalities,Renal and Urological Disease	Bladder cancer	2.72e-09	ACTB,COL1A2,DSP,EEF1A1,EZR,FN1,HLA-A,HNRNPH1,HSP90AA1,HSP90AB1,HSPA1A/HSPA1B,LCN1,LCP1,MSLN,MSN,MVP,MYH9,PGK1,PKM,PRDX1,RBP4,RCN3,RHOA,S100A8,SLC3A2,THBS1,TLN1,TUBA4A,TUBB,TUBB4B,UBA1,UBA52,VCL	33
Cancer,Hematological Disease,Immunological Disease,Organismal Injury and Abnormalities	Neoplasia of leukocytes	3e-09	ACTB,ANXA1,ANXA11,ANXA2,ANXA6,CFL1,COL1A1,COL1A2,COL6A1,DCD,DSP,EEF1A1,FABP5,FLNA,FN1,HLA-A,HNRNPH1,HSP90AA1,HSP90AB1,HSPA5,HSPA8,ITGB1,LCP1,NAP1L1,NT5E,PGK1,PPIA,PRDX1,RAN,RDX,RHOA,S100A9,THBS1,TUBA4A,TUBB,TUBB4B,VCL,VIM,YWHAE,YWHAZ	40
Cancer,Organismal Injury and Abnormalities,Respiratory Disease	Malignant neoplasm of respiratory system	3.01e-09	ACTB,ACTN4,ALDOA,ANXA1,ANXA2,ANXA6,COL1A1,COL1A2,DSP,EEF1A1,EEF2,EFEMP1,ENO1,EZR,FABP5,FLNA,FN1,GAPDH,HLA-A,HNRNPK,HSP90AA1,HSP90AB1,HSPA1A/HSPA1B,HSPA5,HSPA8,IST1,ITGB1,LCP1,LGALS3BP,LTF,MSLN,MSN,MVP,MYH9,NCL,NT5E,P4HB,PDCD6IP,PGK1,PKM,PPIA,PRDX1,RCN3,RDX,RHOA,THBS1,TUBA4A,TUBB,TUBB4B,UBA1,UBA52,VIM,WDR1,YWHAB,YWHAE,YWHAZ	56
Cell Morphology,Cellular Movement	Cell spreading	3.13e-09	ACTN4,FLNA,FN1,ITGB1,MYH9,PDCD6IP,PFN1,RHOA,THBS1,TLN1,VCL,VIM,YWHAZ	13
Cancer,Organismal Injury and Abnormalities,Reproductive System Disease	Cervical cancer	3.18e-09	ACTB,ACTN4,ACTR3,ALDOA,ANXA1,ANXA2,ARHGDIB,COL1A1,ENO1,HLA-A,HSP90AA1,HSP90AB1,HSPA1A/HSPA1B,NT5E,PKM,TUBA4A,TUBB4B,VIM,YWHAE	19
Cancer,Organismal Injury and Abnormalities,Reproductive System Disease	Cervical adenocarcinoma	3.2e-09	ALDOA,HSP90AA1,HSP90AB1,PKM,TUBA4A,TUBB4B,VIM	7
Cellular Development,Cellular Growth and Proliferation,Hematological System Development and Function,Lymphoid Tissue Structure and Development	Proliferation of mononuclear leukocytes	3.31e-09	ANXA1,ARHGDIB,CD59,DSG1,EZR,FN1,HSPA1A/HSPA1B,HSPA5,HSPA8,ITGB1,LCP1,LTF,MSN,MVP,NT5E,PPIA,SLC3A2,TALDO1,THBS1,TLN1,VIM	21
Cell Morphology,Connective Tissue Development and Function	Shape change of fibroblast cell lines	3.69e-09	ACTN4,FLNA,FN1,ITGB1,RHOA,THBS1,VCL,VIM	8
Cancer,Gastrointestinal Disease,Organismal Injury and Abnormalities	Tongue carcinoma	3.73e-09	EZR,HSP90AA1,HSP90AB1,PKM,TUBA4A,TUBB4B	6
Organismal Survival	Survival of organism	3.91e-09	ACTN4,ANXA1,ARHGDIB,DSP,EFEMP1,HLA-A,HSPA1A/HSPA1B,ITGB1,LTF,LYZ,MVP,NCL,NT5E,PARK7,PKM,PRDX1,PRDX6,RHOA,S100A9,TGM2,THBS1,VCL	22
Cancer,Organismal Injury and Abnormalities	Stage I-II cancer	3.95e-09	ANXA2,COL1A2,EEF1A1,EFEMP1,FN1,HSP90AA1,HSP90AB1,MSLN,PPIA,TUBA4A,TUBB4B	11
Cancer,Hematological Disease,Organismal Injury and Abnormalities	Hematologic cancer	4.01e-09	ACTB,ANXA1,ANXA11,ANXA2,ANXA6,CFL1,COL1A1,COL1A2,COL6A1,DCD,DSP,EEF1A1,EEF2,ENO1,FABP5,FLNA,FN1,HLA-A,HNRNPH1,HSP90AA1,HSP90AB1,HSPA1A/HSPA1B,HSPA5,HSPA8,ITGB1,LCP1,LYZ,MYH9,NAP1L1,NT5E,PGK1,PKM,PPIA,PRDX1,RAN,RDX,RHOA,S100A9,THBS1,TLN1,TUBA1B,TUBA4A,TUBB,TUBB4B,VCL,VIM,YWHAE,YWHAZ	48
Cell-To-Cell Signaling and Interaction	Detachment of cells	4.36e-09	ACTN4,ANXA1,FLNA,FN1,ITGB1,PDCD6IP,RHOA,TLN1	8
Cell-To-Cell Signaling and Interaction,Hematological System Development and Function,Immune Cell Trafficking,Inflammatory Response	Activation of phagocytes	4.4e-09	ANXA1,ANXA2,FN1,HLA-A,ITGB1,LGALS3BP,LTF,PPIA,PRDX6,RHOA,S100A7,S100A8,S100A9,TGM2,THBS1	15
Cell-To-Cell Signaling and Interaction	Adhesion of bone marrow cell lines	4.88e-09	ANXA1,FN1,ITGB1,TGM2,THBS1	5
Cellular Function and Maintenance	Internalization of tumor cell lines	5.1e-09	ACTR3,ANXA1,EZR,NCL,PFN1,PKM,RHOA,TGM2,TLN1,VIM	10
Cancer,Hematological Disease,Organismal Injury and Abnormalities	Myeloid or lymphoid neoplasm	5.36e-09	ACTB,ANXA1,ANXA11,ANXA2,ANXA6,CFL1,COL1A1,COL1A2,COL6A1,DCD,DSP,EEF1A1,EEF2,ENO1,FABP5,FLNA,FN1,HLA-A,HNRNPH1,HSP90AA1,HSP90AB1,HSPA1A/HSPA1B,HSPA5,HSPA8,ITGB1,LCP1,LYZ,MYH9,NAP1L1,NT5E,PGK1,PKM,PPIA,PRDX1,RAN,RDX,RHOA,S100A9,THBS1,TLN1,TUBA1B,TUBA4A,TUBB,TUBB4B,VCL,VIM,YWHAE,YWHAZ	48
Cardiovascular System Development and Function,Cellular Movement	Migration of vascular endothelial cells	5.71e-09	ANXA1,ANXA2,FN1,HSP90AB1,HSPA5,ITGB1,NCL,PKM,RHOA,TAGLN2,THBS1	11
Cell-To-Cell Signaling and Interaction,Hematological System Development and Function	Binding of mononuclear leukocytes	6.18e-09	ANXA1,EZR,FN1,HSP90AA1,HSP90AB1,ITGB1,LCP1,MSN,NT5E,RHOA,THBS1	11
Cellular Movement,Renal and Urological System Development and Function	Cell movement of kidney cell lines	6.2e-09	ACTN4,ANXA2,EZR,FLNA,FN1,ITGB1,PPIA,RHOA,THBS1,VIM	10
Cell-To-Cell Signaling and Interaction,Hematological System Development and Function,Immune Cell Trafficking	Adhesion of granulocytes	6.34e-09	ANXA1,FLNA,FN1,ITGB1,LCP1,LTF,S100A8,S100A9,TLN1	9
Cancer,Organismal Injury and Abnormalities	Cancer of cells	6.94e-09	ACTB,ACTN4,ANXA1,ANXA11,ANXA2,ANXA6,CD59,CFL1,COL1A1,COL1A2,COL6A1,COTL1,DCD,DSP,EEF1A1,EEF2,EFEMP1,ENO1,EZR,FABP5,FLNA,FN1,HLA-A,HNRNPH1,HSP90AA1,HSP90AB1,HSPA1A/HSPA1B,HSPA5,HSPA8,IST1,ITGB1,LCP1,LTF,MSLN,MSN,MYH9,NAP1L1,NCL,NT5E,PGK1,PKM,PPIA,PRDX1,RAN,RDX,RHOA,S100A8,S100A9,SLC3A2,TGM2,THBS1,TLN1,TUBA4A,TUBB,TUBB4B,VCL,VIM,WDR1,YWHAE,YWHAZ	60
Cancer,Organismal Injury and Abnormalities,Tumor Morphology	Progression of tumor	7.29e-09	ANXA1,ANXA2,COL1A1,COL1A2,EZR,HSP90AA1,HSP90AB1,S100A9,THBS1,TUBA4A,TUBB,TUBB4B,YWHAZ	13
Cell Death and Survival	Apoptosis of leukemia cell lines	7.29e-09	CD59,COL1A1,EZR,FN1,HSPA1A/HSPA1B,HSPA8,ITGB1,LGALS3BP,MSN,PPIA,RAN,S100A8,S100A9	13
Hereditary Disorder,Neurological Disease,Organismal Injury and Abnormalities	Familial neurological disorder	7.33e-09	ACTB,ANXA11,ARF1,CD59,COL1A1,DSP,EEF2,FLNA,GAPDH,HNRNPH1,HNRNPK,HSP90AA1,HSPA1A/HSPA1B,HSPA5,HSPA8,LGALS3BP,MYH9,PARK7,PFN1,PGK1,PKM,PPIA,PRDX6,RAB11B,RBP4,RDX,TGM2,THBS1,TUBA4A,TUBB,TUBB4B,UBA1,WDR1,YWHAB,YWHAE,YWHAZ	36
Cancer,Hematological Disease,Immunological Disease,Organismal Injury and Abnormalities	Mature B cell malignant tumor	7.54e-09	ANXA1,ANXA11,ANXA2,ANXA6,COL6A1,DCD,DSP,EEF1A1,FLNA,FN1,HLA-A,HNRNPH1,HSP90AA1,HSP90AB1,LCP1,PGK1,PPIA,RDX,RHOA,TUBA4A,TUBB,TUBB4B,VCL,VIM,YWHAE,YWHAZ	26
Cellular Function and Maintenance,Inflammatory Response	Phagocytosis	7.56e-09	ACTR3,ANXA1,FLNA,HSPA8,ITGB1,MSN,MYH9,PFN1,PKM,RHOA,S100A9,TGM2,THBS1,TLN1,VIM	15
Cancer,Endocrine System Disorders,Organismal Injury and Abnormalities	Benign neoplasm of endocrine gland	7.74e-09	ANXA2,COL1A1,COL1A2,COL6A1,FN1,HSP90AB1,PARK7,PRDX1,PRDX6,RBP4,S100A8,TGM2	12
Cell-To-Cell Signaling and Interaction,Cellular Assembly and Organization,Cellular Function and Maintenance	Formation of focal adhesions	7.85e-09	CFL1,EZR,FN1,ITGB1,MYH9,RHOA,TGM2,THBS1,VCL,VIM	10
Cell Morphology,Renal and Urological System Development and Function	Shape change of kidney cell lines	7.96e-09	ANXA2,FLNA,FN1,ITGB1,RHOA,THBS1,VIM	7
Cancer,Gastrointestinal Disease,Hepatic System Disease,Organismal Injury and Abnormalities	Cholangiocarcinoma	8.03e-09	ANXA1,ANXA2,HSP90AA1,HSP90AB1,PGK1,PKM,TUBA4A,TUBB4B,VIM	9
Cellular Movement,Hematological System Development and Function,Immune Cell Trafficking	Transmigration of leukocytes	8.23e-09	ANXA1,COL1A1,FABP5,FN1,HSP90AA1,HSP90AB1,ITGB1,MYH9,RHOA,TGM2	10
Endocrine System Disorders,Organismal Injury and Abnormalities	Benign thyroid nodule	8.9e-09	HSP90AB1,HSPA5,HSPA8,PARK7,PRDX6,RBP4	6
Cancer,Endocrine System Disorders,Organismal Injury and Abnormalities	Anaplastic thyroid carcinoma	8.91e-09	ALDOA,COL1A1,ENO1,FN1,GAPDH,HSP90AA1,HSP90AB1,PARK7,PGK1,PKM,TUBA4A,TUBB4B,VIM	13
Cell-To-Cell Signaling and Interaction	Response of tumor cell lines	9.12e-09	ACTR3,ANXA1,CD59,GAPDH,HSPA5,PFN1,PKM,PRDX6,RHOA,TGM2,TLN1,VIM	12
Cell-To-Cell Signaling and Interaction,Hematological System Development and Function,Inflammatory Response	Binding of professional phagocytic cells	9.13e-09	ANXA1,FLNA,FN1,ITGB1,LCP1,MSN,PKM,RHOA,S100A8,S100A9,TLN1	11
Cell Death and Survival	Cell death of fibroblast cell lines	9.28e-09	ACTB,EEF1A1,ENO1,FN1,HSPA5,ITGB1,P4HB,PARK7,PRDX6,RHOA,TGM2,THBS1,UBA1,VIM,YWHAZ	15
Cancer,Hematological Disease,Immunological Disease,Organismal Injury and Abnormalities	Mature B-cell lymphoma	9.81e-09	ANXA1,ANXA11,ANXA2,ANXA6,EEF1A1,FN1,HNRNPH1,HSP90AA1,HSP90AB1,PGK1,PPIA,RDX,RHOA,TUBA4A,TUBB,TUBB4B,YWHAE,YWHAZ	18
Cellular Movement	Migration of myeloid cells	9.85e-09	ANXA1,COL1A1,FN1,ITGB1,LTF,MYH9,RHOA,S100A8,S100A9,TGM2,TLN1	11
Cancer,Hematological Disease,Immunological Disease,Organismal Injury and Abnormalities	Tumorigenesis of lymphocytes	1.02e-08	ANXA1,ANXA11,ANXA2,ANXA6,CFL1,COL1A1,COL1A2,COL6A1,DCD,DSP,EEF1A1,FABP5,FLNA,FN1,HLA-A,HNRNPH1,HSP90AA1,HSP90AB1,HSPA8,ITGB1,LCP1,NAP1L1,NT5E,PGK1,PPIA,PRDX1,RAN,RDX,RHOA,S100A9,THBS1,TUBA4A,TUBB,TUBB4B,VCL,VIM,YWHAE,YWHAZ	38
Cellular Assembly and Organization	Development of cytoplasm	1.03e-08	ACTB,ACTR3,ANXA1,ARF1,CFL1,FLNA,FN1,HSPA8,ITGB1,PARK7,PDCD6IP,PFN1,RHOA,THBS1,TPM4,TUBA4A,TUBB	17
Cell-To-Cell Signaling and Interaction,Hematological System Development and Function	Binding of lymphocytes	1.03e-08	ANXA1,EZR,FN1,HSP90AA1,HSP90AB1,ITGB1,MSN,NT5E,RHOA,THBS1	10
Cell-To-Cell Signaling and Interaction	Adhesion of lymphatic system cells	1.07e-08	ANXA1,ANXA2,EZR,FN1,HSP90AA1,HSP90AB1,ITGB1,RHOA,THBS1	9
Cancer,Hematological Disease,Immunological Disease,Organismal Injury and Abnormalities	Non-Hodgkin lymphoma	1.1e-08	ANXA1,ANXA11,ANXA2,ANXA6,COL1A1,COL1A2,COL6A1,DCD,DSP,EEF1A1,FN1,HLA-A,HNRNPH1,HSP90AA1,HSP90AB1,HSPA8,ITGB1,PGK1,PPIA,PRDX1,RDX,RHOA,TUBA4A,TUBB,TUBB4B,VCL,YWHAE,YWHAZ	28
Cellular Function and Maintenance	Internalization of cells	1.15e-08	ACTR3,ANXA1,EZR,ITGB1,NCL,PFN1,PKM,RHOA,S100A9,TGM2,THBS1,TLN1,VIM	13
Cardiovascular System Development and Function,Organismal Development	Angiogenesis	1.17e-08	ANXA1,ANXA2,COL1A1,COL1A2,FLNA,FN1,HSP90AA1,HSPA5,ITGB1,MYH9,NCL,PGK1,PKM,PPIA,RDX,RHOA,S100A8,S100A9,TAGLN2,TGM2,THBS1,TUBA4A,VIM,YWHAZ	24
Cancer,Organismal Injury and Abnormalities	Extrapancreatic malignant tumor	1.28e-08	ACTB,ACTN4,ACTR3,ALDOA,ANXA1,ANXA11,ANXA2,ANXA6,ARF1,ARHGDIB,CALM1 (includes others),CD59,CFL1,CLIC1,COL1A1,COL1A2,COL6A1,COTL1,DCD,DSG1,DSP,EEF1A1,EEF2,EFEMP1,ENO1,EZR,FABP5,FLNA,FN1,GAPDH,HLA-A,HNRNPH1,HNRNPK,HSP90AA1,HSP90AB1,HSPA1A/HSPA1B,HSPA5,HSPA8,IST1,ITGB1,LASP1,LCN1,LCP1,LGALS3BP,LTF,LYZ,MSLN,MSN,MVP,MYH9,NAP1L1,NCL,NT5E,P4HB,PARK7,PDCD6IP,PFN1,PGK1,PKM,PPIA,PRDX1,RAB11B,RAN,RBP4,RCN3,R…	91
Cardiovascular System Development and Function,Cellular Movement	Migration of endothelial cells	1.29e-08	ANXA1,ANXA2,FLNA,FN1,HSP90AB1,HSPA5,ITGB1,NCL,PKM,RHOA,TAGLN2,THBS1,VIM,YWHAZ	14
Cancer,Organismal Injury and Abnormalities	Undifferentiated malignant neoplasm	1.32e-08	ALDOA,ANXA1,COL1A1,ENO1,FN1,GAPDH,HSP90AA1,HSP90AB1,PARK7,PGK1,PKM,RHOA,TUBA4A,TUBB4B,VIM	15
Cell-To-Cell Signaling and Interaction,Cellular Assembly and Organization	Cell-cell contact	1.33e-08	ACTN4,ACTR3,ANXA1,DSG1,DSP,FN1,ITGB1,MSN,MYH9,NT5E,PARK7,PFN1,RDX,RHOA,SLC3A2,TALDO1,THBS1,TLN1,VCL,VIM,YWHAZ	21
Cellular Movement	Migration of melanoma cell lines	1.33e-08	ACTN4,ARF1,HSPA1A/HSPA1B,ITGB1,LGALS3BP,MSN,RHOA,S100A8,S100A9	9
Cell-To-Cell Signaling and Interaction,Cellular Function and Maintenance,Inflammatory Response	Phagocytosis of cells	1.39e-08	ACTR3,ANXA1,FLNA,HSPA8,ITGB1,MYH9,PFN1,PKM,RHOA,S100A9,TGM2,THBS1,TLN1,VIM	14
Cancer,Organismal Injury and Abnormalities	Visceral metastasis	1.41e-08	ACTN4,ANXA1,ANXA2,EFEMP1,HSP90AA1,HSP90AB1,HSPA1A/HSPA1B,ITGB1,LTF,NT5E,PPIA,RHOA,THBS1,TUBA4A,TUBB4B	15
Cell Morphology,Cellular Assembly and Organization,Cellular Function and Maintenance	Reorganization of actin cytoskeleton	1.48e-08	ANXA1,CFL1,EZR,FLNA,FN1,LCP1,MYH9,RHOA,S100A9	9
Cellular Development,Cellular Growth and Proliferation,Hematological System Development and Function,Lymphoid Tissue Structure and Development	Cell proliferation of T lymphocytes	1.55e-08	ANXA1,ARHGDIB,CD59,DSG1,FN1,HSPA1A/HSPA1B,HSPA5,HSPA8,ITGB1,LCP1,LTF,MSN,MVP,NT5E,SLC3A2,THBS1,TLN1,VIM	18
Cellular Movement	Migration of vascular cells	1.61e-08	ANXA1,ANXA2,FN1,HSP90AB1,HSPA5,ITGB1,NCL,PKM,PPIA,RHOA,TAGLN2,THBS1	12
Cancer,Hematological Disease,Organismal Injury and Abnormalities	Hematologic cancer of cells	1.66e-08	ACTB,ANXA1,ANXA11,ANXA2,ANXA6,CFL1,COL1A1,COL1A2,COL6A1,DCD,DSP,EEF1A1,FABP5,FN1,HLA-A,HNRNPH1,HSP90AA1,HSP90AB1,HSPA5,HSPA8,ITGB1,NAP1L1,NT5E,PGK1,PPIA,PRDX1,RAN,RDX,RHOA,S100A9,THBS1,TUBA4A,TUBB,TUBB4B,VCL,YWHAE,YWHAZ	37
Cellular Movement	Migration of cervical cancer cell lines	1.68e-08	ACTN4,ALDOA,EZR,FN1,ITGB1,MYH9,S100A8,TGM2	8
Neurological Disease,Organismal Injury and Abnormalities,Psychological Disorders	Alzheimer disease or frontotemporal dementia	1.74e-08	ACTB,CFL1,DCD,EEF2,GAPDH,HSPA1A/HSPA1B,HSPA5,PARK7,PRDX1,PRDX6,RAN,S100A7,S100A9,TGM2,TUBA4A,TUBB,VIM,YWHAZ	18
Cell Death and Survival	Anoikis	1.74e-08	EEF1A1,FN1,ITGB1,RDX,RHOA,TGM2,THBS1,TLN1,YWHAZ	9
Cancer,Organismal Injury and Abnormalities	Metastasis of tumor cell lines	1.76e-08	ANXA1,CD59,EFEMP1,ENO1,EZR,FABP5,FN1,HSP90AA1,ITGB1,NT5E,RHOA,THBS1,TLN1,VIM	14
Cancer,Organismal Injury and Abnormalities	Lymphoreticular neoplasm	1.81e-08	ACTB,ANXA1,ANXA11,ANXA2,ANXA6,COL1A1,COL1A2,COL6A1,DCD,DSP,EEF1A1,FABP5,FLNA,FN1,HLA-A,HNRNPH1,HSP90AA1,HSP90AB1,HSPA1A/HSPA1B,HSPA5,HSPA8,ITGB1,LYZ,MYH9,NAP1L1,NT5E,PGK1,PPIA,PRDX1,RAN,RDX,RHOA,THBS1,TLN1,TUBA1B,TUBA4A,TUBB,TUBB4B,VCL,YWHAE,YWHAZ	41
Cancer,Organismal Injury and Abnormalities,Renal and Urological Disease	Urinary tract cancer	1.81e-08	ACTB,ANXA2,COL1A2,DSP,EEF1A1,EZR,FABP5,FLNA,FN1,HLA-A,HNRNPH1,HNRNPK,HSP90AA1,HSP90AB1,HSPA1A/HSPA1B,ITGB1,LCN1,LCP1,LYZ,MSLN,MSN,MVP,MYH9,PGK1,PKM,PRDX1,RBP4,RCN3,RHOA,S100A8,SLC3A2,TGM2,THBS1,TLN1,TUBA4A,TUBB,TUBB4B,UBA1,UBA52,VCL,VIM	41
Cancer,Organismal Injury and Abnormalities	Pelvic tumor	1.82e-08	ACTB,ACTN4,ACTR3,ALDOA,ANXA1,ANXA11,ANXA2,ANXA6,ARF1,ARHGDIB,CALM1 (includes others),CLIC1,COL1A1,COL1A2,DSG1,DSP,EEF1A1,EEF2,EFEMP1,ENO1,EZR,FLNA,FN1,GAPDH,HLA-A,HNRNPH1,HNRNPK,HSP90AA1,HSP90AB1,HSPA1A/HSPA1B,HSPA5,HSPA8,ITGB1,LASP1,LCN1,LCP1,LGALS3BP,LTF,LYZ,MSLN,MSN,MVP,MYH9,MYL6,NT5E,PGK1,PKM,PPIA,PRDX1,RBP4,RCN3,RDX,RHOA,S100A7,S100A8,S100A9,SLC3A2,TALDO1,TGM2,THBS1,TLN1,TPM4,TUBA1B,TUBA4A,T…	73
Cancer,Organismal Injury and Abnormalities	Incidence of tumor	1.87e-08	ACTB,ACTN4,ACTR3,ALDOA,ANXA1,ANXA11,ANXA2,ARF1,ARHGDIB,CALM1 (includes others),COL1A1,COL1A2,COL6A1,DSG1,DSP,EEF1A1,EEF2,EFEMP1,ENO1,EZR,FABP5,FLNA,FN1,GAPDH,HLA-A,HNRNPH1,HNRNPK,HSP90AA1,HSP90AB1,HSPA1A/HSPA1B,HSPA5,HSPA8,ITGB1,LASP1,LCN1,LCP1,LGALS3BP,LTF,LYZ,MSLN,MSN,MVP,MYH9,MYL6,NAP1L1,NCL,NT5E,P4HB,PARK7,PDCD6IP,PGK1,PKM,PPIA,PRDX1,PRDX6,RBP4,RCN3,RDX,RHOA,S100A7,S100A8,S100A9,SHISA6,SLC3A2…	80
Cell-To-Cell Signaling and Interaction	Binding of bacteria	1.9e-08	FN1,LTF,LYZ,NCL,TGM2,THBS1	6
Cancer,Organismal Injury and Abnormalities	Early stage solid tumor	1.97e-08	ANXA2,COL1A2,EEF1A1,EFEMP1,FN1,HSP90AA1,HSP90AB1,MSLN,PPIA,TUBA4A,TUBB4B	11
Cancer,Organismal Injury and Abnormalities	Development of benign tumor	1.98e-08	ANXA2,COL1A1,COL1A2,COL6A1,FN1,HLA-A,HSP90AB1,ITGB1,MSN,MYH9,PARK7,PRDX1,PRDX6,RBP4,S100A8,S100A9,TGM2,THBS1	18
Post-Translational Modification	Cross-linkage of peptide	2.04e-08	ANXA1,DSP,FN1,TGM2,THBS1	5
Cell Morphology,Cellular Assembly and Organization,Cellular Function and Maintenance	Formation of cellular protrusions	2.09e-08	ACTB,ACTN4,ACTR3,ALDOA,CFL1,EEF1A1,EZR,FLNA,FN1,HNRNPK,HSP90AA1,HSP90AB1,ITGB1,LASP1,LCP1,MSN,MYH9,PFN1,RDX,RHOA,THBS1,VCL,VIM	23
Cellular Response to Therapeutics	Sensitivity of tumor cell lines	2.14e-08	ANXA2,ARF1,CFL1,EEF1A1,GAPDH,HNRNPK,MYH9,P4HB,PDCD6IP,PRDX1,RAN,RHOA,TAGLN2	13
Cell-To-Cell Signaling and Interaction,Hematological System Development and Function	Binding of T lymphocytes	2.14e-08	ANXA1,EZR,FN1,HSP90AA1,HSP90AB1,ITGB1,MSN,RHOA,THBS1	9
Cardiovascular System Development and Function	Development of vasculature	2.16e-08	ACTN4,ANXA1,ANXA2,COL1A1,COL1A2,FLNA,FN1,HSP90AA1,HSPA5,ITGB1,MYH9,NCL,PGK1,PKM,PPIA,RDX,RHOA,S100A8,S100A9,TAGLN2,TGM2,THBS1,TUBA4A,VIM,YWHAZ	25
Cancer,Cellular Movement,Organismal Injury and Abnormalities,Tumor Morphology	Invasion of tumor cells	2.16e-08	EZR,FLNA,FN1,ITGB1,PARK7,RHOA,S100A7,S100A8,S100A9,THBS1	10
Molecular Transport	Quantity of metal	2.21e-08	ANXA2,ANXA6,ARF1,CD59,FN1,HLA-A,HSP90AA1,HSPA5,LTF,LYZ,MYH9,PPIA,S100A8,S100A9,TGM2,YWHAE	16
Cell Death and Survival,Organismal Injury and Abnormalities	Necrosis of epithelial tissue	2.26e-08	EEF1A1,GAPDH,HSPA5,ITGB1,NCL,PARK7,PDCD6IP,PKM,PPIA,PRDX1,PRDX6,RBP4,RDX,RHOA,S100A8,TGM2,THBS1,YWHAQ	18
Molecular Transport	Secretion of molecule	2.28e-08	ANXA1,ANXA2,ANXA6,ARF1,CFL1,EZR,FN1,HSPA5,HSPA8,P4HB,PKM,PPIA,RCN3,S100A8,S100A9,THBS1,YWHAZ	17
Neurological Disease,Organismal Injury and Abnormalities,Psychological Disorders	Amyotrophic lateral sclerosis	2.33e-08	ACTB,ANXA1,ANXA11,CALM1 (includes others),COL1A1,COL1A2,EEF1A1,EZR,PARK7,PFN1,PPIA,RHOA,TUBA4A,VIM	14
Cancer,Hematological Disease,Organismal Injury and Abnormalities	Mature lymphocytic neoplasm	2.41e-08	ANXA1,ANXA11,ANXA2,ANXA6,CFL1,COL1A1,COL1A2,COL6A1,DCD,DSP,EEF1A1,FLNA,FN1,HLA-A,HNRNPH1,HSP90AA1,HSP90AB1,HSPA8,ITGB1,LCP1,PGK1,PPIA,RDX,RHOA,S100A9,TUBA4A,TUBB,TUBB4B,VCL,VIM,YWHAE,YWHAZ	32
Cancer,Organismal Injury and Abnormalities,Respiratory Disease	Metastatic lung carcinoma	2.5e-08	ANXA2,EEF1A1,FN1,HSP90AA1,HSP90AB1,PPIA,TUBA4A,TUBB4B,YWHAE	9
Cell-mediated Immune Response,Cell-To-Cell Signaling and Interaction,Cellular Movement,Hematological System Development and Function,Immune Cell Trafficking	Adhesion of T lymphocytes	2.51e-08	ANXA1,EZR,FN1,HSP90AA1,HSP90AB1,ITGB1,RHOA,THBS1	8
Infectious Diseases	Replication of virus	2.53e-08	ANXA6,ARF1,ARHGDIB,EEF1A1,HSP90AA1,HSP90AB1,MVP,NCL,PDCD6IP,PPIA,PRDX1,RAB11B,S100A8,S100A9,TUBB,UBA52,VIM	17
Cellular Assembly and Organization,Tissue Development	Fibrogenesis	2.62e-08	ACTR3,ARF1,CFL1,FN1,HSPA5,ITGB1,PDCD6IP,PFN1,RHOA,THBS1,TPM4,TUBA4A,TUBB,VIM,WDR1,YWHAQ	16
Cancer,Hematological Disease,Immunological Disease,Organismal Injury and Abnormalities	Plasma cell neoplasm	2.65e-08	ANXA11,ANXA2,ANXA6,COL6A1,FLNA,FN1,HLA-A,HSP90AA1,HSP90AB1,LCP1,PPIA,RDX,TUBA4A,TUBB,TUBB4B,VIM,YWHAE,YWHAZ	18
Cancer,Organismal Injury and Abnormalities,Respiratory Disease	Lung cancer	2.93e-08	ACTB,ACTN4,ALDOA,ANXA1,ANXA2,ANXA6,COL1A1,COL1A2,DSP,EEF1A1,EEF2,EFEMP1,ENO1,EZR,FLNA,FN1,GAPDH,HLA-A,HNRNPK,HSP90AA1,HSP90AB1,HSPA1A/HSPA1B,HSPA5,HSPA8,ITGB1,LCP1,LTF,MSN,MVP,MYH9,NCL,NT5E,P4HB,PDCD6IP,PGK1,PKM,PPIA,PRDX1,RCN3,RDX,RHOA,THBS1,TUBA4A,TUBB,TUBB4B,UBA1,UBA52,VIM,YWHAB,YWHAE,YWHAZ	51
Cancer,Neurological Disease,Organismal Injury and Abnormalities	Glioblastoma	2.95e-08	ALDOA,COL1A1,COL1A2,EFEMP1,FLNA,FN1,HSP90AA1,HSP90AB1,HSPA5,MYH9,PARK7,PGK1,PKM,TUBA4A,TUBB4B	15
Cancer,Organismal Injury and Abnormalities	Neoplasia of cells	3.02e-08	ACTB,ACTN4,ANXA1,ANXA11,ANXA2,ANXA6,CD59,CFL1,COL1A1,COL1A2,COL6A1,COTL1,DCD,DSP,EEF1A1,EEF2,EFEMP1,ENO1,EZR,FABP5,FLNA,FN1,HLA-A,HNRNPH1,HSP90AA1,HSP90AB1,HSPA1A/HSPA1B,HSPA5,HSPA8,IST1,ITGB1,LCP1,LTF,LYZ,MSLN,MSN,MYH9,NAP1L1,NCL,NT5E,PDCD6IP,PGK1,PKM,PPIA,PRDX1,RAN,RDX,RHOA,S100A8,S100A9,SLC3A2,TGM2,THBS1,TLN1,TUBA1B,TUBA4A,TUBB,TUBB4B,VCL,VIM,WDR1,YWHAE,YWHAZ	63
Cancer,Hematological Disease,Organismal Injury and Abnormalities	Neoplasia of blood cells	3.04e-08	ACTB,ANXA1,ANXA11,ANXA2,ANXA6,CFL1,COL1A1,COL1A2,COL6A1,DCD,DSP,EEF1A1,EEF2,FABP5,FLNA,FN1,HLA-A,HNRNPH1,HSP90AA1,HSP90AB1,HSPA1A/HSPA1B,HSPA5,HSPA8,ITGB1,LCP1,LYZ,MYH9,NAP1L1,NT5E,PGK1,PPIA,PRDX1,RAN,RDX,RHOA,S100A9,THBS1,TLN1,TUBA1B,TUBA4A,TUBB,TUBB4B,VCL,VIM,YWHAE,YWHAZ	46
Cancer,Organismal Injury and Abnormalities	Malignant neoplasm of retroperitoneum	3.08e-08	ACTB,ACTN4,ACTR3,ALDOA,ANXA1,ANXA2,CD59,COL1A1,COL1A2,COL6A1,DSG1,EEF1A1,ENO1,FABP5,FLNA,FN1,GAPDH,HLA-A,HNRNPH1,HNRNPK,HSP90AA1,HSP90AB1,HSPA5,ITGB1,LCP1,LTF,LYZ,MSLN,NCL,PFN1,PGK1,PKM,PPIA,S100A7,S100A8,TALDO1,TGM2,THBS1,TLN1,TUBA4A,TUBB,TUBB4B,VCL,VIM,YWHAZ	45
Cancer,Organismal Injury and Abnormalities	Pelvic cancer	3.19e-08	ACTB,ACTN4,ACTR3,ALDOA,ANXA1,ANXA11,ANXA2,ANXA6,ARF1,ARHGDIB,CALM1 (includes others),CLIC1,COL1A1,COL1A2,DSG1,DSP,EEF1A1,EEF2,EFEMP1,ENO1,EZR,FLNA,FN1,GAPDH,HLA-A,HNRNPH1,HNRNPK,HSP90AA1,HSP90AB1,HSPA1A/HSPA1B,HSPA5,HSPA8,ITGB1,LASP1,LCN1,LCP1,LGALS3BP,LTF,LYZ,MSLN,MSN,MVP,MYH9,NT5E,PGK1,PKM,PPIA,PRDX1,RBP4,RCN3,RDX,RHOA,S100A7,S100A8,S100A9,SLC3A2,TALDO1,TGM2,THBS1,TLN1,TPM4,TUBA1B,TUBA4A,TUBB,T…	72
Cardiovascular System Development and Function,Organismal Development	Vasculogenesis	3.28e-08	ANXA1,ANXA2,COL1A1,COL1A2,FLNA,FN1,HSPA5,ITGB1,MYH9,PKM,PPIA,RDX,RHOA,S100A8,S100A9,TAGLN2,TGM2,THBS1,TUBA4A,VIM,YWHAZ	21
Cellular Assembly and Organization,Tissue Development	Formation of filaments	3.34e-08	ACTR3,ARF1,CFL1,FN1,HSPA5,ITGB1,PDCD6IP,PFN1,RHOA,THBS1,TPM4,TUBA4A,TUBB,VIM,YWHAQ	15
Neurological Disease,Skeletal and Muscular Disorders	Neuromuscular disease	3.34e-08	ACTB,ANXA1,ANXA2,ARHGDIB,EEF1A1,GAPDH,HSP90AA1,HSPA1A/HSPA1B,HSPA5,HSPA8,LGALS3BP,LTF,PARK7,PFN1,PGK1,PKM,PPIA,PRDX6,RAN,RBP4,TGM2,TUBA1B,VIM,YWHAZ	24
Infectious Diseases	Replication of RNA virus	3.4e-08	ANXA6,ARF1,ARHGDIB,EEF1A1,HSP90AA1,HSP90AB1,MVP,NCL,PDCD6IP,PPIA,PRDX1,RAB11B,S100A8,S100A9,TUBB,UBA52	16
Cancer,Organismal Injury and Abnormalities,Respiratory Disease	Advanced lung carcinoma	3.7e-08	ANXA2,EEF1A1,FN1,HSP90AA1,HSP90AB1,PPIA,TUBA4A,TUBB4B,YWHAE	9
Cell Death and Survival	Cell death of connective tissue cells	3.74e-08	ACTB,EEF1A1,ENO1,FLNA,FN1,HSPA5,ITGB1,P4HB,PARK7,PRDX6,RHOA,S100A8,TGM2,THBS1,UBA1,VIM,YWHAZ	17
Metabolic Disease,Organismal Injury and Abnormalities	Amyloidosis	3.8e-08	ACTB,CFL1,DCD,EEF2,GAPDH,HSPA1A/HSPA1B,HSPA5,LGALS3BP,LYZ,PRDX1,PRDX6,RAN,S100A7,S100A9,TGM2,TUBB,VIM,YWHAZ	18
Antimicrobial Response,Inflammatory Response	Antimicrobial response	3.93e-08	COTL1,DCD,FLNA,GAPDH,HLA-A,HSP90AA1,HSPA8,LTF,LYZ,PPIA,S100A7,S100A8,S100A9	13
Cancer,Organismal Injury and Abnormalities,Reproductive System Disease	Stage IV advanced breast cancer	4.19e-08	EFEMP1,HSP90AA1,HSP90AB1,TUBA4A,TUBB,TUBB4B	6
Nucleic Acid Metabolism,Small Molecule Biochemistry	Metabolism of nucleoside triphosphate	4.43e-08	ALDOA,ENO1,HSPA1A/HSPA1B,HSPA8,NT5E,PARK7,PGK1,PKM,RAN,RHOA	10
Cell-To-Cell Signaling and Interaction	Detachment of blood cells	4.51e-08	ANXA1,FN1,ITGB1,RHOA	4
Cancer,Organismal Injury and Abnormalities	Neoplasia of tumor cell lines	4.63e-08	ANXA1,CD59,EFEMP1,ENO1,EZR,FABP5,FN1,HSP90AA1,ITGB1,NT5E,PDCD6IP,PKM,RHOA,THBS1,TLN1,VIM	16
Cellular Movement,Connective Tissue Development and Function	Migration of fibroblast cell lines	4.69e-08	ACTR3,COL6A1,EFEMP1,FABP5,FN1,ITGB1,RHOA,TGM2,VCL	9
Embryonic Development,Organ Development,Organismal Development,Skeletal and Muscular System Development and Function,Tissue Development	Formation of muscle	4.88e-08	ACTN4,ANXA1,FN1,HSP90AA1,ITGB1,MYH9,MYL6,RBP4,RHOA,TGM2,THBS1,VCL,VIM,WDR1	14
Cell-To-Cell Signaling and Interaction,Hematological System Development and Function,Immune Cell Trafficking	Adhesion of mononuclear leukocytes	4.91e-08	ANXA1,EZR,FN1,HSP90AA1,HSP90AB1,ITGB1,LCP1,RHOA,THBS1	9
Cancer,Organismal Injury and Abnormalities,Reproductive System Disease	Stage III-IV breast cancer	4.97e-08	COL1A2,EFEMP1,FN1,HSP90AA1,HSP90AB1,TUBA4A,TUBB,TUBB4B	8
Cellular Assembly and Organization	Rearrangement of cytoskeleton	5.02e-08	ANXA1,ANXA2,FN1,ITGB1,MYH9,RHOA,VCL	7
Cell Morphology,Cellular Movement,Renal and Urological System Development and Function	Cell spreading of kidney cell lines	5.04e-08	FLNA,FN1,ITGB1,THBS1,VIM	5
Cellular Function and Maintenance	Cellular homeostasis	5.13e-08	ALDOA,ANXA1,ANXA2,ANXA6,ARF1,CLIC1,EEF2,EZR,FABP5,FN1,GAPDH,HLA-A,HSP90AA1,HSPA5,HSPA8,ITGB1,LTF,NT5E,PARK7,PKM,PPIA,PRDX1,RBP4,RHOA,S100A8,S100A9,SLC3A2,TGM2,VIM,YWHAE,YWHAQ	31
Hereditary Disorder,Neurological Disease,Organismal Injury and Abnormalities	Familial encephalopathy	5.16e-08	ACTB,ANXA11,ARF1,COL1A1,DSP,EEF2,FLNA,GAPDH,HNRNPH1,HNRNPK,HSP90AA1,HSPA1A/HSPA1B,HSPA5,HSPA8,LGALS3BP,PARK7,PFN1,PGK1,PKM,PPIA,PRDX6,RAB11B,RBP4,TGM2,TUBA4A,TUBB,WDR1,YWHAB,YWHAE,YWHAZ	30
Cell-mediated Immune Response,Cellular Movement,Hematological System Development and Function,Immune Cell Trafficking	Transmigration of T lymphocytes	5.33e-08	COL1A1,FABP5,HSP90AA1,HSP90AB1,MYH9,TGM2	6
Cancer,Cellular Movement,Organismal Injury and Abnormalities,Reproductive System Disease,Tumor Morphology	Invasion of mammary tumor cells	5.33e-08	FLNA,FN1,ITGB1,RHOA,S100A7,S100A8	6
Cellular Growth and Proliferation,Lymphoid Tissue Structure and Development	Proliferation of lymphatic system cells	5.45e-08	ANXA1,ARHGDIB,CD59,DSG1,EZR,FN1,HSP90AB1,HSPA1A/HSPA1B,HSPA5,HSPA8,ITGB1,LCP1,LTF,MSN,MVP,NT5E,SLC3A2,THBS1,TLN1,VIM	20
Cardiovascular System Development and Function,Cellular Development,Cellular Function and Maintenance,Cellular Growth and Proliferation,Organismal Development,Tissue Development	Outgrowth of vascular endothelial cells	5.78e-08	COL1A1,COL1A2,THBS1	3
Cell-To-Cell Signaling and Interaction,Cellular Movement,Hematological System Development and Function,Immune Cell Trafficking	Detachment of granulocytes	5.78e-08	ANXA1,ITGB1,RHOA	3
Cellular Assembly and Organization	Linkage of actin cytoskeleton	5.78e-08	EZR,MSN,RDX	3
Cancer,Organismal Injury and Abnormalities	Anaplastic carcinoma	5.91e-08	ALDOA,COL1A1,ENO1,FN1,GAPDH,HSP90AA1,HSP90AB1,PARK7,PGK1,PKM,RHOA,TUBA4A,TUBB4B,VIM	14
Cell Morphology,Cellular Assembly and Organization,Cellular Function and Maintenance	Formation of microvilli	6.17e-08	ALDOA,EZR,MSN,RDX,RHOA	5
Cell Cycle	M phase	6.45e-08	ACTN4,CALM1 (includes others),CFL1,FLNA,FN1,ITGB1,MSN,PFN1,RHOA,WDR1,YWHAE	11
Cell-To-Cell Signaling and Interaction,Hematological System Development and Function	Aggregation of blood cells	6.85e-08	ACTB,CLIC1,FLNA,ITGB1,P4HB,PPIA,S100A8,S100A9,THBS1,TLN1,VCL	11
Cell Morphology,Cellular Movement	Cell spreading of melanoma cell lines	7.07e-08	FN1,ITGB1,RHOA,THBS1	4
Cancer,Cellular Development,Cellular Growth and Proliferation,Organismal Injury and Abnormalities,Tumor Morphology	Proliferation of tumor cells	7.13e-08	ACTN4,ANXA1,ANXA2,EEF1A1,EZR,HSPA1A/HSPA1B,HSPA5,PARK7,PKM,RHOA,S100A7,S100A9,SLC3A2,THBS1,UBA1	15
Connective Tissue Development and Function,Tissue Development	Growth of connective tissue	7.17e-08	ACTB,ANXA1,ANXA2,COL1A1,FN1,HSPA1A/HSPA1B,ITGB1,LTF,MYH9,PGK1,PKM,RHOA,S100A8,S100A9,SLC3A2,TALDO1,VCL,VIM	18
Cancer,Endocrine System Disorders,Organismal Injury and Abnormalities,Respiratory Disease	Metastatic small cell lung carcinoma	7.49e-08	HSP90AA1,HSP90AB1,TUBA4A,TUBB4B,YWHAE	5
Cancer,Gastrointestinal Disease,Hepatic System Disease,Organismal Injury and Abnormalities	Hepatitis C virus-related hepatocellular carcinoma	7.49e-08	EEF2,HSPA5,HSPA8,TUBB,VIM	5
Cellular Assembly and Organization	Formation of cytoskeleton	7.76e-08	ACTB,ACTR3,ARF1,CFL1,FLNA,FN1,ITGB1,PDCD6IP,PFN1,RHOA,THBS1,TPM4,TUBA4A,TUBB	14
Cellular Development,Cellular Growth and Proliferation,Hematological System Development and Function,Lymphoid Tissue Structure and Development	Proliferation of lymphocytes	8.03e-08	ANXA1,ARHGDIB,CD59,DSG1,EZR,FN1,HSPA1A/HSPA1B,HSPA5,HSPA8,ITGB1,LCP1,LTF,MSN,MVP,NT5E,SLC3A2,THBS1,TLN1,VIM	19
Cell-To-Cell Signaling and Interaction	Adhesion of connective tissue cells	8.04e-08	ANXA2,COL1A1,FN1,ITGB1,PDCD6IP,RHOA,TGM2,TLN1,VCL	9
Cancer,Organismal Injury and Abnormalities,Reproductive System Disease	Genital tumor	8.05e-08	ACTB,ACTN4,ACTR3,ALDOA,ANXA1,ANXA11,ANXA2,ANXA6,ARF1,ARHGDIB,CALM1 (includes others),CLIC1,COL1A1,COL1A2,DSG1,DSP,EEF2,EFEMP1,ENO1,EZR,FLNA,FN1,GAPDH,HLA-A,HNRNPH1,HNRNPK,HSP90AA1,HSP90AB1,HSPA1A/HSPA1B,HSPA5,HSPA8,ITGB1,LASP1,LCN1,LCP1,LGALS3BP,LTF,LYZ,MSLN,MSN,MVP,MYH9,MYL6,NT5E,PGK1,PKM,PRDX1,RCN3,RDX,RHOA,S100A7,S100A8,S100A9,SLC3A2,TALDO1,TGM2,THBS1,TLN1,TPM4,TUBA1B,TUBA4A,TUBB,TUBB4B,UBA1,V…	69
Cancer,Organismal Injury and Abnormalities	Abdominal cancer	8.24e-08	ACTB,ACTN4,ACTR3,ALDOA,ANXA1,ANXA11,ANXA2,ANXA6,ARF1,ARHGDIB,CALM1 (includes others),CD59,CFL1,CLIC1,COL1A1,COL1A2,COL6A1,COTL1,DSG1,DSP,EEF1A1,EEF2,EFEMP1,ENO1,EZR,FABP5,FLNA,FN1,GAPDH,HLA-A,HNRNPH1,HNRNPK,HSP90AA1,HSP90AB1,HSPA1A/HSPA1B,HSPA5,HSPA8,IST1,ITGB1,LASP1,LCN1,LCP1,LGALS3BP,LTF,LYZ,MSLN,MSN,MVP,MYH9,NAP1L1,NCL,NT5E,P4HB,PDCD6IP,PFN1,PGK1,PKM,PPIA,PRDX1,RAB11B,RAN,RBP4,RCN3,RDX,RHOA,S1…	88
Cancer,Organismal Injury and Abnormalities	Primary adenocarcinoma	8.3e-08	FN1,HSP90AA1,HSP90AB1,MSLN,PKM,PPIA,TUBA4A,TUBB4B	8
Cellular Movement	Movement of bacteria	8.4e-08	ANXA2,FN1,LYZ,PFN1,RHOA,S100A9	6
Protein Degradation,Protein Synthesis	Stabilization of protein	8.59e-08	DSG1,FLNA,GAPDH,HSP90AA1,HSP90AB1,HSPA1A/HSPA1B,HSPA5,HSPA8,PARK7,PFN1	10
Lipid Metabolism,Small Molecule Biochemistry	Fatty acid metabolism	8.66e-08	ANXA1,ANXA6,COTL1,FABP5,FN1,HSPA8,LCN1,LTF,MSN,PARK7,PKM,PRDX6,RBP4,RHOA,S100A8,S100A9,VIM	17
Cardiovascular System Development and Function,Cell Morphology,Cellular Movement	Cell spreading of endothelial cells	9.02e-08	FLNA,FN1,ITGB1,VIM,YWHAZ	5
Cancer,Gastrointestinal Disease,Organismal Injury and Abnormalities	Digestive organ tumor	9.11e-08	ACTB,ACTN4,ACTR3,ALDOA,ANXA1,ANXA11,ANXA2,ANXA6,ARF1,CALM1 (includes others),CD59,CFL1,CLIC1,COL1A1,COL1A2,COL6A1,COTL1,DSG1,DSP,EEF1A1,EEF2,EFEMP1,ENO1,EZR,FABP5,FLNA,FN1,GAPDH,HLA-A,HNRNPH1,HNRNPK,HSP90AA1,HSP90AB1,HSPA1A/HSPA1B,HSPA5,HSPA8,IST1,ITGB1,LASP1,LCP1,LGALS3BP,LTF,LYZ,MSLN,MSN,MVP,MYH9,NAP1L1,NCL,NT5E,P4HB,PDCD6IP,PFN1,PGK1,PKM,PPIA,PRDX1,PRDX6,RAB11B,RAN,RBP4,RCN3,RDX,RHOA,S100A7,S1…	86
Infectious Diseases	Infection by Pseudomonas	1.08e-07	HSP90AA1,HSP90AB1,LYZ,TUBA4A,TUBB4B	5
Protein Synthesis	Synthesis of protein	1.11e-07	ANXA1,EEF1A1,EEF2,FN1,GAPDH,HNRNPK,HSPA1A/HSPA1B,HSPA5,ITGB1,NCL,PARK7,RBP4,S100A9,THBS1,UBA52,VIM	16
Cardiovascular Disease,Organismal Injury and Abnormalities	Peripheral vascular disease	1.17e-07	ANXA2,ARHGDIB,COL1A1,COL1A2,COL6A1,FN1,HSPA1A/HSPA1B,LCP1,RHOA,S100A9,THBS1,TUBA4A,TUBB,TUBB4B,VIM	15
Cancer,Organismal Injury and Abnormalities,Reproductive System Disease	Advanced breast cancer	1.21e-07	EFEMP1,FLNA,HSP90AA1,HSP90AB1,THBS1,TUBA4A,TUBB,TUBB4B	8
Cancer,Organismal Injury and Abnormalities,Reproductive System Disease	Genital tract cancer	1.24e-07	ACTB,ACTN4,ACTR3,ALDOA,ANXA1,ANXA11,ANXA2,ANXA6,ARF1,ARHGDIB,CALM1 (includes others),CLIC1,COL1A1,COL1A2,DSG1,DSP,EEF2,EFEMP1,ENO1,EZR,FLNA,FN1,GAPDH,HLA-A,HNRNPH1,HNRNPK,HSP90AA1,HSP90AB1,HSPA1A/HSPA1B,HSPA5,HSPA8,ITGB1,LASP1,LCN1,LCP1,LGALS3BP,LTF,LYZ,MSLN,MSN,MVP,MYH9,NT5E,PGK1,PKM,PRDX1,RCN3,RDX,RHOA,S100A7,S100A8,S100A9,SLC3A2,TALDO1,TGM2,THBS1,TLN1,TPM4,TUBA1B,TUBA4A,TUBB,TUBB4B,UBA1,VCL,VI…	68
Cell-To-Cell Signaling and Interaction,Inflammatory Response	Immune response of tumor cell lines	1.26e-07	ACTR3,ANXA1,CD59,GAPDH,PFN1,PKM,RHOA,TGM2,TLN1,VIM	10
Cellular Assembly and Organization,Cellular Function and Maintenance	Formation of actin cytoskeleton	1.28e-07	ACTB,FLNA,FN1,ITGB1,THBS1	5
Cellular Movement,Connective Tissue Development and Function	Cell movement of fibroblasts	1.3e-07	ACTB,ACTR3,COL1A1,EZR,FN1,ITGB1,LTF,THBS1,VCL,VIM	10
Cancer,Organismal Injury and Abnormalities	Formation of solid tumor	1.32e-07	ACTB,ACTN4,ACTR3,ALDOA,ANXA1,ANXA11,ANXA2,ARF1,ARHGDIB,CALM1 (includes others),CD59,COL1A1,COL1A2,COL6A1,DSG1,DSP,EEF1A1,EEF2,EFEMP1,ENO1,EZR,FABP5,FLNA,FN1,GAPDH,HLA-A,HNRNPH1,HNRNPK,HSP90AA1,HSP90AB1,HSPA1A/HSPA1B,HSPA5,HSPA8,IST1,ITGB1,LASP1,LCN1,LCP1,LGALS3BP,LTF,LYZ,MSLN,MSN,MVP,MYH9,MYL6,NAP1L1,NCL,NT5E,P4HB,PARK7,PDCD6IP,PGK1,PKM,PPIA,PRDX1,PRDX6,RBP4,RCN3,RDX,RHOA,S100A7,S100A8,S100A9,SHI…	84
Cancer,Gastrointestinal Disease,Organismal Injury and Abnormalities	Digestive system cancer	1.42e-07	ACTB,ACTN4,ACTR3,ALDOA,ANXA1,ANXA11,ANXA2,ANXA6,ARF1,CALM1 (includes others),CD59,CFL1,CLIC1,COL1A1,COL1A2,COL6A1,COTL1,DSG1,DSP,EEF1A1,EEF2,EFEMP1,ENO1,EZR,FABP5,FLNA,FN1,GAPDH,HLA-A,HNRNPH1,HNRNPK,HSP90AA1,HSP90AB1,HSPA1A/HSPA1B,HSPA5,HSPA8,IST1,ITGB1,LASP1,LCP1,LGALS3BP,LTF,LYZ,MSLN,MSN,MVP,MYH9,NAP1L1,NCL,NT5E,P4HB,PDCD6IP,PFN1,PGK1,PKM,PPIA,PRDX1,RAB11B,RAN,RBP4,RCN3,RDX,RHOA,S100A7,S100A8,S…	85
Cancer,Gastrointestinal Disease,Hepatic System Disease,Organismal Injury and Abnormalities	Bile duct adenocarcinoma	1.43e-07	ANXA1,ANXA2,HLA-A,HSP90AA1,HSP90AB1,PDCD6IP,PGK1,PKM,TUBA4A,TUBB4B,VIM	11
Cellular Movement,Hematological System Development and Function,Immune Cell Trafficking,Inflammatory Response	Cell movement of phagocytes	1.45e-07	ANXA1,ANXA2,COL1A1,FLNA,FN1,HSPA5,ITGB1,MYH9,NT5E,PFN1,PPIA,RHOA,S100A7,S100A8,S100A9,THBS1,TLN1	17
Cell Morphology,Cellular Movement,Embryonic Development	Cell spreading of embryonic cell lines	1.52e-07	FLNA,FN1,ITGB1,VCL,VIM	5
Cellular Response to Therapeutics	Sensitivity of cells	1.53e-07	ANXA2,ARF1,CFL1,EEF1A1,GAPDH,HNRNPK,MYH9,P4HB,PDCD6IP,PRDX1,RAN,RHOA,TAGLN2,TGM2	14
Cell Cycle,Gene Expression	Binding of DNA	1.56e-07	CALM1 (includes others),CFL1,FN1,GAPDH,HSPA1A/HSPA1B,LTF,NCL,PKM,PPIA,PRDX1,RHOA,TGM2,YWHAB,YWHAE,YWHAZ	15
Cancer,Hematological Disease,Immunological Disease,Organismal Injury and Abnormalities	B-cell non-Hodgkin lymphoma	1.64e-07	ANXA1,ANXA11,ANXA2,ANXA6,DCD,DSP,EEF1A1,FN1,HNRNPH1,HSP90AA1,HSP90AB1,PGK1,PPIA,RDX,RHOA,TUBA4A,TUBB,TUBB4B,VCL,YWHAE,YWHAZ	21
Protein Degradation,Protein Synthesis	Catabolism of protein	1.66e-07	CFL1,DSG1,FLNA,GAPDH,HSP90AA1,HSP90AB1,HSPA1A/HSPA1B,HSPA5,HSPA8,IST1,ITGB1,LCN1,MYH9,PARK7,PFN1,RCN3,TGM2	17
Cancer,Organismal Injury and Abnormalities	Serous cystadenocarcinoma	1.78e-07	HSP90AA1,HSP90AB1,PKM,TUBA4A,TUBB4B	5
Organismal Injury and Abnormalities	Nodule	1.85e-07	HSP90AB1,HSPA5,HSPA8,PARK7,PRDX6,RBP4,TGM2	7
Cell Morphology,Tissue Development	Tubulation of cells	1.91e-07	ANXA1,COL1A1,FLNA,ITGB1,RDX,RHOA,TAGLN2,VIM,YWHAZ	9
Tissue Morphology	Quantity of cells	1.93e-07	ACTN4,ACTR3,ANXA1,ARF1,ARHGDIB,CD59,COL1A1,DSP,ENO1,FABP5,FLNA,FN1,HLA-A,HSPA5,ITGB1,MSN,MYH9,NT5E,PARK7,PFN1,PKM,PPIA,PRDX1,RDX,RHOA,S100A8,S100A9,TGM2,THBS1,TLN1,VCL,VIM	32
Hematological System Development and Function	Hemostasis	1.93e-07	ANXA2,CD59,CLIC1,COL1A1,COL1A2,FLNA,FN1,ITGB1,PPIA,RHOA,THBS1,YWHAZ	12
Cancer,Organismal Injury and Abnormalities,Renal and Urological Disease	Bladder carcinoma	1.95e-07	ACTB,COL1A2,DSP,EEF1A1,EZR,HLA-A,HNRNPH1,HSP90AA1,HSP90AB1,HSPA1A/HSPA1B,LCN1,MSLN,MSN,MVP,MYH9,PGK1,PKM,PRDX1,RBP4,RCN3,RHOA,S100A8,SLC3A2,TLN1,TUBA4A,TUBB,TUBB4B,UBA1,UBA52	29
Cancer,Organismal Injury and Abnormalities	Extraadrenal retroperitoneal tumor	2.08e-07	ACTB,ACTN4,ACTR3,ALDOA,ANXA1,ANXA2,CD59,COL1A1,COL1A2,COL6A1,DSG1,EEF1A1,ENO1,FABP5,FLNA,FN1,GAPDH,HLA-A,HNRNPH1,HNRNPK,HSP90AA1,HSP90AB1,HSPA5,ITGB1,LCP1,LTF,LYZ,MSLN,NCL,PFN1,PGK1,PKM,PPIA,PRDX1,S100A7,S100A8,TALDO1,TGM2,THBS1,TLN1,TUBA4A,TUBB,TUBB4B,VCL,VIM,YWHAZ	46
Cell-To-Cell Signaling and Interaction,Cellular Assembly and Organization	Quantity of focal adhesions	2.08e-07	ACTB,FLNA,FN1,ITGB1,MYH9,RHOA	6
Cell-To-Cell Signaling and Interaction	Interaction of lymphoma cell lines	2.1e-07	ANXA1,ANXA2,EZR,FN1,ITGB1,NCL,RHOA	7
Cancer,Hematological Disease,Immunological Disease,Organismal Injury and Abnormalities	B-cell lymphoma	2.28e-07	ANXA1,ANXA11,ANXA2,ANXA6,DCD,DSP,EEF1A1,FN1,HNRNPH1,HSP90AA1,HSP90AB1,PGK1,PPIA,PRDX1,RDX,RHOA,TUBA4A,TUBB,TUBB4B,VCL,YWHAE,YWHAZ	22
Cellular Movement	Dissemination of Pseudomonas	2.31e-07	ANXA2,LYZ,RHOA	3
Cancer,Hematological Disease,Immunological Disease,Organismal Injury and Abnormalities	Plasma cell dyscrasia	2.39e-07	ANXA11,ANXA2,ANXA6,FLNA,FN1,HLA-A,HSP90AA1,HSP90AB1,PPIA,RDX,TUBA4A,TUBB,TUBB4B,VIM,YWHAE,YWHAZ	16
Cardiovascular System Development and Function,Cell Morphology,Cellular Development,Organismal Development,Tissue Development	Tubulation of endothelial cells	2.42e-07	ANXA1,COL1A1,FLNA,RDX,RHOA,TAGLN2,VIM,YWHAZ	8
Cancer,Gastrointestinal Disease,Organismal Injury and Abnormalities	Pancreaticobiliary cancer	2.58e-07	ACTN4,ACTR3,ALDOA,ANXA1,ANXA2,CD59,COL1A1,COL1A2,COL6A1,DSG1,EEF1A1,ENO1,FLNA,FN1,GAPDH,HLA-A,HSP90AA1,HSP90AB1,HSPA5,IST1,LTF,MSLN,MYH9,NCL,PDCD6IP,PFN1,PGK1,PKM,PPIA,S100A7,S100A8,TALDO1,THBS1,TLN1,TUBA4A,TUBB4B,VCL,VIM,YWHAZ	39
Cell Morphology	Shape of cells	2.8e-07	ACTN4,FLNA,ITGB1,RHOA,VIM	5
Cell-To-Cell Signaling and Interaction	Adhesion of bacteria	2.89e-07	FN1,LTF,LYZ,THBS1	4
Cancer,Hematological Disease,Immunological Disease,Organismal Injury and Abnormalities	B-cell neoplasm	2.94e-07	ANXA1,ANXA11,ANXA2,ANXA6,CFL1,COL1A1,COL1A2,COL6A1,DCD,DSP,EEF1A1,FLNA,FN1,HLA-A,HNRNPH1,HSP90AA1,HSP90AB1,LCP1,PGK1,PPIA,PRDX1,RDX,RHOA,S100A9,TUBA4A,TUBB,TUBB4B,VCL,VIM,YWHAE,YWHAZ	31
Cell Signaling,Molecular Transport,Vitamin and Mineral Metabolism	Quantity of Ca2+	3.11e-07	ANXA2,ANXA6,CD59,FN1,HSP90AA1,HSPA5,LYZ,MYH9,PPIA,S100A8,S100A9,TGM2,YWHAE	13
Cancer,Organismal Injury and Abnormalities,Respiratory Disease	Metastatic non-small cell lung carcinoma	3.2e-07	ANXA2,EEF1A1,FN1,HSP90AA1,HSP90AB1,PPIA,TUBA4A,TUBB4B	8
Visual System Development and Function	Homeostasis of retina	3.23e-07	ACTB,LCN1,LTF,LYZ,PRDX1	5
Cancer,Endocrine System Disorders,Organismal Injury and Abnormalities,Reproductive System Disease	Stage I ovarian cancer	3.23e-07	HSP90AA1,HSP90AB1,MSLN,TUBA4A,TUBB4B	5
Cell-To-Cell Signaling and Interaction,Hematological System Development and Function,Immune Cell Trafficking,Inflammatory Response	Adhesion of neutrophils	3.66e-07	ANXA1,FLNA,FN1,LCP1,S100A8,S100A9,TLN1	7
Cell Cycle,Cellular Movement	Cytokinesis	3.72e-07	ACTN4,CALM1 (includes others),CFL1,FN1,ITGB1,MSN,PFN1,RHOA,WDR1	9
Organismal Injury and Abnormalities	Blood clot	3.79e-07	ANXA2,COL1A1,FLNA,LGALS3BP,MYH9,PPIA,RHOA,TGM2,THBS1,VIM	10
Endocrine System Disorders,Organismal Injury and Abnormalities	Benign cold thyroid nodule	3.84e-07	HSP90AB1,PARK7,PRDX6,RBP4	4
Cardiovascular Disease,Organismal Injury and Abnormalities	Peripheral arterial disease	4.02e-07	ANXA2,ARHGDIB,COL1A1,COL1A2,COL6A1,HSPA1A/HSPA1B,LCP1,THBS1,TUBA4A,TUBB4B	10
Cancer,Organismal Injury and Abnormalities	Ductal carcinoma	4.16e-07	ACTN4,ACTR3,ALDOA,ANXA1,ANXA2,CALM1 (includes others),COL1A1,COL1A2,COL6A1,DSG1,DSP,EEF1A1,EFEMP1,FLNA,FN1,GAPDH,HLA-A,HSP90AA1,HSP90AB1,HSPA5,IST1,ITGB1,LTF,MSN,MVP,MYH9,NCL,PARK7,PDCD6IP,PGK1,PKM,PPIA,RHOA,S100A7,TALDO1,THBS1,TUBA4A,TUBB4B,VCL,VIM	40
Cancer,Endocrine System Disorders,Organismal Injury and Abnormalities,Reproductive System Disease	Early stage ovarian carcinoma	4.24e-07	HSP90AA1,HSP90AB1,MSLN,TUBA4A,TUBB4B	5
Metabolic Disease,Neurological Disease,Organismal Injury and Abnormalities,Psychological Disorders	Alzheimer disease	4.56e-07	ACTB,CFL1,DCD,EEF2,GAPDH,HSPA1A/HSPA1B,HSPA5,PRDX1,PRDX6,RAN,S100A7,S100A9,TGM2,TUBB,VIM,YWHAZ	16
Infectious Diseases,Respiratory Disease	Viral respiratory infection	4.6e-07	ANXA1,CALM1 (includes others),GAPDH,LTF,MYL6,NCL,S100A9,TALDO1,TUBB4B	9
Cell-To-Cell Signaling and Interaction,Hematological System Development and Function,Inflammatory Response,Organismal Functions	Activation of blood platelets	4.76e-07	CD59,CLIC1,COL1A1,COL1A2,FLNA,PPIA,THBS1,YWHAZ	8
Cellular Movement	Migration of epithelial cells	4.76e-07	ACTN4,ALDOA,ANXA2,FN1,ITGB1,LTF,RHOA,VIM	8
Cancer,Endocrine System Disorders,Organismal Injury and Abnormalities,Reproductive System Disease	Stage 3 ovarian carcinoma	4.83e-07	HSP90AA1,HSP90AB1,MSLN,TUBA4A,TUBB4B	5
Cancer,Organismal Injury and Abnormalities,Reproductive System Disease	Stage II-III breast cancer	4.87e-07	COL1A2,EFEMP1,FN1,HSP90AA1,HSP90AB1,TUBA4A,TUBB4B	7
Cancer,Organismal Injury and Abnormalities,Reproductive System Disease	Stage I-III mammary tumor	4.87e-07	COL1A2,EFEMP1,FN1,HSP90AA1,HSP90AB1,TUBA4A,TUBB4B	7
Cellular Function and Maintenance	Internalization by tumor cell lines	4.97e-07	ACTN4,ANXA1,ANXA6,HSP90AA1,ITGB1,RHOA,TGM2,VIM	8
Cancer,Organismal Injury and Abnormalities	Papillary adenocarcinoma	4.97e-07	ALDOA,ENO1,FN1,GAPDH,HSP90AA1,HSP90AB1,PGK1,PKM,TGM2,THBS1,TUBA4A,TUBB4B,VIM	13
Cancer,Organismal Injury and Abnormalities,Respiratory Disease	Unresectable non-small cell lung adenosquamous carcinoma	5.01e-07	HSP90AA1,HSP90AB1,TUBA4A,TUBB4B	4
Cancer,Gastrointestinal Disease,Organismal Injury and Abnormalities	TNM stage T4aN0M0 squamous cell carcinoma of middle third of esophagus	5.01e-07	HSP90AA1,HSP90AB1,TUBA4A,TUBB4B	4
Cancer,Gastrointestinal Disease,Organismal Injury and Abnormalities,Respiratory Disease	TNM stage T1-4N2-3M0 nasopharyngeal carcinoma	5.01e-07	HSP90AA1,HSP90AB1,TUBA4A,TUBB4B	4
Cancer,Organismal Injury and Abnormalities,Respiratory Disease	Stage III unresectable lung squamous cell carcinoma	5.01e-07	HSP90AA1,HSP90AB1,TUBA4A,TUBB4B	4
Cancer,Gastrointestinal Disease,Organismal Injury and Abnormalities,Respiratory Disease	TNM stage T3-4 non-keratinizing nasopharyngeal carcinoma	5.01e-07	HSP90AA1,HSP90AB1,TUBA4A,TUBB4B	4
Cancer,Organismal Injury and Abnormalities,Respiratory Disease	Stage IIIB advanced lung squamous cell carcinoma	5.01e-07	HSP90AA1,HSP90AB1,TUBA4A,TUBB4B	4
Cancer,Organismal Injury and Abnormalities	CTNNB1 negative solid tumor	5.01e-07	HSP90AA1,HSP90AB1,TUBA4A,TUBB4B	4
Cancer,Neurological Disease,Organismal Injury and Abnormalities	MYC amplification negative MYCN amplification negative medulloblastoma	5.01e-07	HSP90AA1,HSP90AB1,TUBA4A,TUBB4B	4
Cellular Movement,Hematological System Development and Function,Immune Cell Trafficking	Cellular infiltration by leukocytes	5.27e-07	ANXA1,ANXA2,EZR,FN1,HLA-A,HSPA5,ITGB1,LTF,NT5E,PPIA,S100A8,S100A9,TGM2,THBS1	14
Cancer,Organismal Injury and Abnormalities,Reproductive System Disease	Early breast cancer	5.31e-07	COL1A2,EFEMP1,HSP90AA1,HSP90AB1,TUBA4A,TUBB4B	6
Cellular Movement,Hematological System Development and Function,Immune Cell Trafficking	Cell movement of granulocytes	5.36e-07	ANXA1,ANXA2,FN1,ITGB1,LTF,MYH9,NT5E,PPIA,S100A7,S100A8,S100A9,TGM2,TLN1	13
Cell-To-Cell Signaling and Interaction	Binding of leukemia cell lines	5.41e-07	ANXA2,FLNA,FN1,HLA-A,ITGB1,NCL,RHOA,TGM2	8
Cancer,Organismal Injury and Abnormalities	Malignant squamous-cell carcinoma	5.49e-07	COL1A2,COTL1,LTF,S100A8,S100A9	5
Cell-To-Cell Signaling and Interaction,Cellular Function and Maintenance,Inflammatory Response	Phagocytosis of tumor cell lines	5.64e-07	ACTR3,ANXA1,PFN1,PKM,RHOA,TGM2,TLN1,VIM	8
Cell Death and Survival	Neuronal cell death	5.92e-07	CD59,FN1,GAPDH,HLA-A,HSP90AB1,HSPA5,ITGB1,P4HB,PARK7,PDCD6IP,PRDX1,RHOA,TGM2,THBS1,TUBB,UBA1,YWHAB,YWHAZ	18
Cancer,Organismal Injury and Abnormalities	Frequency of tumor	6.08e-07	ACTN4,ALDOA,ANXA1,ANXA11,ANXA2,ARF1,CALM1 (includes others),COL1A1,COL1A2,COL6A1,DSG1,DSP,EEF1A1,EEF2,EFEMP1,ENO1,EZR,FABP5,FLNA,FN1,GAPDH,HLA-A,HNRNPH1,HNRNPK,HSP90AA1,HSP90AB1,HSPA1A/HSPA1B,HSPA5,HSPA8,ITGB1,LASP1,LCN1,LCP1,LGALS3BP,LTF,LYZ,MSLN,MSN,MVP,MYH9,NAP1L1,NCL,NT5E,P4HB,PARK7,PDCD6IP,PGK1,PKM,PPIA,PRDX1,PRDX6,RBP4,RCN3,RDX,RHOA,S100A7,S100A8,S100A9,SHISA6,SLC3A2,TALDO1,TGM2,THBS1,TLN1,…	76
Cell Death and Survival	Cell death of neuroblastoma cell lines	6.24e-07	ENO1,GAPDH,HSPA1A/HSPA1B,HSPA5,HSPA8,ITGB1,PARK7,TGM2,YWHAE	9
Cancer,Organismal Injury and Abnormalities,Respiratory Disease	Lung carcinoma	6.33e-07	ACTB,ACTN4,ALDOA,ANXA2,ANXA6,COL1A1,COL1A2,DSP,EEF1A1,EEF2,EFEMP1,ENO1,EZR,FLNA,FN1,GAPDH,HLA-A,HNRNPK,HSP90AA1,HSP90AB1,HSPA5,HSPA8,ITGB1,LCP1,LTF,MSN,MVP,MYH9,P4HB,PDCD6IP,PGK1,PKM,PPIA,PRDX1,RCN3,RDX,RHOA,THBS1,TUBA4A,TUBB,TUBB4B,UBA1,UBA52,VIM,YWHAB,YWHAE,YWHAZ	47
Cancer,Organismal Injury and Abnormalities,Respiratory Disease	Stage IIIA EGFR exon 18 activating mutation positive EGFR T790M mutation negative non-squamous non-small-cell lung cancer	6.42e-07	HSP90AA1,HSP90AB1,TUBA4A,TUBB4B	4
Cancer,Endocrine System Disorders,Organismal Injury and Abnormalities,Reproductive System Disease	Recurrent testicular nonseminomatous germ cell tumor	6.42e-07	HSP90AA1,HSP90AB1,TUBA4A,TUBB4B	4
Cancer,Organismal Injury and Abnormalities,Respiratory Disease	Stage II EGFR exon 21 activating mutation positive EGFR T790M mutation negative non-squamous non-small-cell lung cancer	6.42e-07	HSP90AA1,HSP90AB1,TUBA4A,TUBB4B	4
Cancer,Organismal Injury and Abnormalities,Respiratory Disease	Stage II EGFR exon 18 activating mutation positive EGFR T790M mutation negative non-squamous non-small-cell lung cancer	6.42e-07	HSP90AA1,HSP90AB1,TUBA4A,TUBB4B	4
Cancer,Organismal Injury and Abnormalities,Reproductive System Disease	FIGO stage III endometrial clear cell carcinoma	6.42e-07	HSP90AA1,HSP90AB1,TUBA4A,TUBB4B	4
Cancer,Organismal Injury and Abnormalities,Reproductive System Disease	FIGO stage IB2-IVA locally advanced squamous cell cervical carcinoma	6.42e-07	HSP90AA1,HSP90AB1,TUBA4A,TUBB4B	4
Cancer,Organismal Injury and Abnormalities,Reproductive System Disease	Stage II endometrial serous carcinoma	6.42e-07	HSP90AA1,HSP90AB1,TUBA4A,TUBB4B	4
Cancer,Organismal Injury and Abnormalities,Respiratory Disease	Stage IIIB EGFR exon 20 activating mutation positive EGFR T790M mutation negative non-squamous non-small-cell lung cancer	6.42e-07	HSP90AA1,HSP90AB1,TUBA4A,TUBB4B	4
Cancer,Gastrointestinal Disease,Organismal Injury and Abnormalities	Stage IIB gastro-esophageal junction carcinoma	6.42e-07	HSP90AA1,HSP90AB1,TUBA4A,TUBB4B	4
Cancer,Organismal Injury and Abnormalities,Reproductive System Disease	Metastatic endometrial carcinosarcoma	6.42e-07	HSP90AA1,HSP90AB1,TUBA4A,TUBB4B	4
Cancer,Organismal Injury and Abnormalities,Respiratory Disease	Stage IIIA EGFR exon 20 activating mutation positive EGFR T790M mutation negative non-squamous non-small-cell lung cancer	6.42e-07	HSP90AA1,HSP90AB1,TUBA4A,TUBB4B	4
Cancer,Organismal Injury and Abnormalities,Reproductive System Disease	Non-small cell cervical cancer	6.42e-07	HSP90AA1,HSP90AB1,TUBA4A,TUBB4B	4
Cancer,Organismal Injury and Abnormalities,Respiratory Disease	EGFR exon 21 mutation positive EGFR T790M mutation negative non-small-cell lung cancer	6.42e-07	HSP90AA1,HSP90AB1,TUBA4A,TUBB4B	4
Cancer,Organismal Injury and Abnormalities,Reproductive System Disease	Stage II endometrial clear cell carcinoma	6.42e-07	HSP90AA1,HSP90AB1,TUBA4A,TUBB4B	4
Cancer,Organismal Injury and Abnormalities,Respiratory Disease	Stage IIIB EGFR exon 19 activating mutation positive EGFR T790M mutation negative non-squamous non-small-cell lung cancer	6.42e-07	HSP90AA1,HSP90AB1,TUBA4A,TUBB4B	4
Cancer,Organismal Injury and Abnormalities,Reproductive System Disease	Stage IVB cervical squamous cell carcinoma	6.42e-07	HSP90AA1,HSP90AB1,TUBA4A,TUBB4B	4
Cancer,Gastrointestinal Disease,Organismal Injury and Abnormalities,Respiratory Disease	Stage IVA non-metastatic nasopharyngeal carcinoma	6.42e-07	HSP90AA1,HSP90AB1,TUBA4A,TUBB4B	4
Cancer,Organismal Injury and Abnormalities,Reproductive System Disease	Stage IIB cervical adenocarcinoma	6.42e-07	HSP90AA1,HSP90AB1,TUBA4A,TUBB4B	4
Cancer,Organismal Injury and Abnormalities,Respiratory Disease	Stage II EGFR exon 20 activating mutation positive EGFR T790M mutation negative non-squamous non-small-cell lung cancer	6.42e-07	HSP90AA1,HSP90AB1,TUBA4A,TUBB4B	4
Cancer,Gastrointestinal Disease,Organismal Injury and Abnormalities	Stage IIB esophageal carcinoma	6.42e-07	HSP90AA1,HSP90AB1,TUBA4A,TUBB4B	4
Cancer,Organismal Injury and Abnormalities,Respiratory Disease	Stage IIIB EGFR exon 18 activating mutation positive EGFR T790M mutation negative non-squamous non-small-cell lung cancer	6.42e-07	HSP90AA1,HSP90AB1,TUBA4A,TUBB4B	4
Cancer,Organismal Injury and Abnormalities,Respiratory Disease	EGFR exon 18 mutation positive EGFR T790M mutation negative non-small-cell lung cancer	6.42e-07	HSP90AA1,HSP90AB1,TUBA4A,TUBB4B	4
Cancer,Immunological Disease,Organismal Injury and Abnormalities,Reproductive System Disease	Stage IB1 node positive cervical adenocarcinoma	6.42e-07	HSP90AA1,HSP90AB1,TUBA4A,TUBB4B	4
Cancer,Organismal Injury and Abnormalities,Reproductive System Disease	FIGO stage III endometrial undifferentiated carcinoma	6.42e-07	HSP90AA1,HSP90AB1,TUBA4A,TUBB4B	4
Cancer,Organismal Injury and Abnormalities,Reproductive System Disease	Papillary serous endometrial carcinoma	6.42e-07	HSP90AA1,HSP90AB1,TUBA4A,TUBB4B	4
Cancer,Organismal Injury and Abnormalities,Respiratory Disease	EGFR exon 19 mutation positive EGFR T790M mutation negative non-small-cell lung cancer	6.42e-07	HSP90AA1,HSP90AB1,TUBA4A,TUBB4B	4
Cancer,Gastrointestinal Disease,Organismal Injury and Abnormalities	Tongue squamous cell carcinoma	6.42e-07	EZR,HSP90AA1,HSP90AB1,PKM	4
Cancer,Organismal Injury and Abnormalities,Respiratory Disease	Stage II EGFR exon 19 activating mutation positive EGFR T790M mutation negative non-squamous non-small-cell lung cancer	6.42e-07	HSP90AA1,HSP90AB1,TUBA4A,TUBB4B	4
Cancer,Organismal Injury and Abnormalities,Reproductive System Disease	Stage IVB cervical adenocarcinoma	6.42e-07	HSP90AA1,HSP90AB1,TUBA4A,TUBB4B	4
Cancer,Organismal Injury and Abnormalities,Reproductive System Disease	Stage IVB cervical adenosquamous carcinoma	6.42e-07	HSP90AA1,HSP90AB1,TUBA4A,TUBB4B	4
Cancer,Organismal Injury and Abnormalities,Reproductive System Disease	Node negative cervical adenocarcinoma	6.42e-07	HSP90AA1,HSP90AB1,TUBA4A,TUBB4B	4
Cancer,Organismal Injury and Abnormalities,Respiratory Disease	Stage IIIA EGFR exon 21 activating mutation positive EGFR T790M mutation negative non-squamous non-small-cell lung cancer	6.42e-07	HSP90AA1,HSP90AB1,TUBA4A,TUBB4B	4
Cancer,Organismal Injury and Abnormalities,Reproductive System Disease	Stage IB1 cervical squamous cell carcinoma	6.42e-07	HSP90AA1,HSP90AB1,TUBA4A,TUBB4B	4
Cancer,Organismal Injury and Abnormalities,Respiratory Disease	Stage IIIA EGFR exon 19 activating mutation positive EGFR T790M mutation negative non-squamous non-small-cell lung cancer	6.42e-07	HSP90AA1,HSP90AB1,TUBA4A,TUBB4B	4
Cancer,Organismal Injury and Abnormalities,Reproductive System Disease	Stage IB1 cervical adenosquamous carcinoma	6.42e-07	HSP90AA1,HSP90AB1,TUBA4A,TUBB4B	4
Cancer,Gastrointestinal Disease,Organismal Injury and Abnormalities,Respiratory Disease	Stage III-IVB non-keratinizing nasopharyngeal carcinoma	6.42e-07	HSP90AA1,HSP90AB1,TUBA4A,TUBB4B	4
Cancer,Organismal Injury and Abnormalities,Reproductive System Disease	Stage IIB cervical adenosquamous carcinoma	6.42e-07	HSP90AA1,HSP90AB1,TUBA4A,TUBB4B	4
Cancer,Organismal Injury and Abnormalities,Reproductive System Disease	FIGO stage IIA2 cervical squamous cell carcinoma	6.42e-07	HSP90AA1,HSP90AB1,TUBA4A,TUBB4B	4
Cancer,Organismal Injury and Abnormalities,Reproductive System Disease	Stage IIB cervical squamous cell carcinoma	6.42e-07	HSP90AA1,HSP90AB1,TUBA4A,TUBB4B	4
Cancer,Organismal Injury and Abnormalities,Respiratory Disease	Stage IIIB EGFR exon 21 activating mutation positive EGFR T790M mutation negative non-squamous non-small-cell lung cancer	6.42e-07	HSP90AA1,HSP90AB1,TUBA4A,TUBB4B	4
Cancer,Gastrointestinal Disease,Organismal Injury and Abnormalities,Respiratory Disease	Stage III non-metastatic nasopharyngeal carcinoma	6.42e-07	HSP90AA1,HSP90AB1,TUBA4A,TUBB4B	4
Cancer,Organismal Injury and Abnormalities	Stage III cancer	6.66e-07	ANXA2,COL1A2,EFEMP1,FN1,HSP90AA1,HSP90AB1,MSLN,TUBA4A,TUBB4B	9
Cancer,Organismal Injury and Abnormalities	Cancer of secretory structure	6.88e-07	ACTN4,ACTR3,ALDOA,ANXA1,ANXA11,ANXA2,ANXA6,ARHGDIB,CALM1 (includes others),CD59,CFL1,CLIC1,COL1A1,COL1A2,COL6A1,DSG1,DSP,EEF1A1,EEF2,EFEMP1,ENO1,FABP5,FLNA,FN1,GAPDH,HLA-A,HNRNPH1,HNRNPK,HSP90AA1,HSP90AB1,HSPA1A/HSPA1B,HSPA5,HSPA8,IST1,ITGB1,LASP1,LCN1,LCP1,LGALS3BP,LTF,LYZ,MSLN,MSN,MVP,MYH9,MYL6,NAP1L1,NCL,NT5E,P4HB,PARK7,PDCD6IP,PFN1,PGK1,PKM,PPIA,PRDX6,RBP4,RCN3,RDX,RHOA,S100A7,S100A8,S100A9,S…	81
Organismal Development,Organismal Injury and Abnormalities	Abnormal morphology of thoracic cavity	6.95e-07	ARHGDIB,DSP,FLNA,FN1,LASP1,MSN,MYH9,NT5E,PARK7,PFN1,PGK1,PPIA,RBP4,RCN3,RHOA,TGM2,THBS1,TLN1,VCL,YWHAE	20
Cellular Development,Cellular Growth and Proliferation	Cell proliferation of cervical cancer cell lines	7.09e-07	ACTB,ACTN4,ALDOA,EFEMP1,NCL,PKM,S100A8,S100A9,SLC3A2,TUBB	10
Hematological System Development and Function	Bleeding time	7.21e-07	CLIC1,FLNA,MYH9,NT5E,THBS1,TLN1	6
Cellular Movement	Invasion of prostate cancer cell lines	7.22e-07	ARF1,EZR,FABP5,FN1,LCP1,RHOA,VIM,YWHAQ	8
Cell Death and Survival,Organismal Injury and Abnormalities,Renal and Urological Disease	Cell death of kidney cell lines	7.58e-07	EEF1A1,EZR,GAPDH,HSPA1A/HSPA1B,HSPA5,ITGB1,PARK7,PDCD6IP,RBP4,RHOA,YWHAQ	11
Cancer,Hematological Disease,Immunological Disease,Organismal Injury and Abnormalities	Refractory Hodgkin lymphoma	7.88e-07	HSP90AA1,HSP90AB1,PPIA,TUBA4A,TUBB4B	5
Cell Death and Survival,Organismal Injury and Abnormalities,Renal and Urological Disease	Cell death of kidney cells	7.91e-07	EEF1A1,EZR,GAPDH,HSPA1A/HSPA1B,HSPA5,ITGB1,PARK7,PDCD6IP,PKM,RBP4,RHOA,YWHAQ	12
Neurological Disease,Organismal Injury and Abnormalities	Cerebral disorder	8.02e-07	ACTB,ANXA1,ANXA11,ANXA2,CALM1 (includes others),CD59,COL1A1,COL1A2,DSP,EEF1A1,EZR,FLNA,FN1,HSP90AA1,HSP90AB1,HSPA8,IST1,MSLN,MVP,PARK7,PDCD6IP,PFN1,PKM,PPIA,RAB11B,RDX,RHOA,S100A8,TGM2,THBS1,TLN1,TUBA4A,TUBB,TUBB4B,VCL,VIM,WDR1,YWHAE,YWHAQ	39
Cardiovascular System Development and Function,Cellular Development,Cellular Function and Maintenance,Cellular Growth and Proliferation,Organismal Development,Tissue Development	Cell proliferation of vascular endothelial cells	8.1e-07	COL1A1,COL1A2,FN1,HSPA5,PKM,PPIA,S100A8,S100A9,THBS1	9
Cancer,Organismal Injury and Abnormalities,Respiratory Disease	Stage III-IV nonmetastatic invasive laryngeal squamous cell carcinoma	8.1e-07	HSP90AA1,HSP90AB1,TUBA4A,TUBB4B	4
Cancer,Organismal Injury and Abnormalities,Reproductive System Disease	Stage IVA endometrial clear cell carcinoma	8.1e-07	HSP90AA1,HSP90AB1,TUBA4A,TUBB4B	4
Infectious Diseases	Chronic infection by Pseudomonas aeruginosa	8.1e-07	HSP90AA1,HSP90AB1,TUBA4A,TUBB4B	4
Cancer,Gastrointestinal Disease,Organismal Injury and Abnormalities	Stage III-IV invasive oral squamous cell carcinoma	8.1e-07	HSP90AA1,HSP90AB1,TUBA4A,TUBB4B	4
Cancer,Organismal Injury and Abnormalities	Squamous cell carcinoma of the neck of unknown primary	8.1e-07	HSP90AA1,HSP90AB1,TUBA4A,TUBB4B	4
Cancer,Organismal Injury and Abnormalities	Highly advanced head and neck cancer	8.1e-07	HSP90AA1,HSP90AB1,TUBA4A,TUBB4B	4
Cancer,Gastrointestinal Disease,Organismal Injury and Abnormalities	Thoracic esophageal cancer	8.1e-07	HSP90AA1,HSP90AB1,TUBA4A,TUBB4B	4
Cancer,Gastrointestinal Disease,Organismal Injury and Abnormalities,Respiratory Disease	Stage III-IV invasive oropharyngeal squamous-cell carcinoma	8.1e-07	HSP90AA1,HSP90AB1,TUBA4A,TUBB4B	4
Cancer,Organismal Injury and Abnormalities	EGFR expressing head and neck squamous cell carcinoma	8.1e-07	HSP90AA1,HSP90AB1,TUBA4A,TUBB4B	4
Cancer,Gastrointestinal Disease,Organismal Injury and Abnormalities	Stage III esophageal carcinoma	8.1e-07	HSP90AA1,HSP90AB1,TUBA4A,TUBB4B	4
Cancer,Gastrointestinal Disease,Organismal Injury and Abnormalities	Adenocarcinoma of the thoracic esophagus	8.1e-07	HSP90AA1,HSP90AB1,TUBA4A,TUBB4B	4
Cancer,Organismal Injury and Abnormalities,Reproductive System Disease	Stage IVA endometrial undifferentiated carcinoma	8.1e-07	HSP90AA1,HSP90AB1,TUBA4A,TUBB4B	4
Cancer,Organismal Injury and Abnormalities,Respiratory Disease	TNM stage M0 stage IIIA lung adenocarcinoma	8.1e-07	HSP90AA1,HSP90AB1,TUBA4A,TUBB4B	4
Cancer,Gastrointestinal Disease,Organismal Injury and Abnormalities	TNM stage T3 gastroesophageal junction adenocarcinoma	8.1e-07	HSP90AA1,HSP90AB1,TUBA4A,TUBB4B	4
Cancer,Organismal Injury and Abnormalities	TP53 overexpression positive cancer	8.1e-07	HSP90AA1,HSP90AB1,TUBA4A,TUBB4B	4
Cancer,Organismal Injury and Abnormalities,Respiratory Disease	TNM stage N2 stage IIIA lung adenocarcinoma	8.1e-07	HSP90AA1,HSP90AB1,TUBA4A,TUBB4B	4
Cancer,Organismal Injury and Abnormalities,Respiratory Disease	TNM stage M0 lung squamous cell carcinoma	8.1e-07	HSP90AA1,HSP90AB1,TUBA4A,TUBB4B	4
Cancer,Endocrine System Disorders,Organismal Injury and Abnormalities,Reproductive System Disease	Seromucinous ovarian carcinoma	8.1e-07	HSP90AA1,HSP90AB1,TUBA4A,TUBB4B	4
Cancer,Gastrointestinal Disease,Organismal Injury and Abnormalities	Cervical esophageal adenocarcinoma	8.1e-07	HSP90AA1,HSP90AB1,TUBA4A,TUBB4B	4
Cancer,Gastrointestinal Disease,Organismal Injury and Abnormalities,Respiratory Disease	Stage III-IV invasive hypopharyngeal squamous cell carcinoma	8.1e-07	HSP90AA1,HSP90AB1,TUBA4A,TUBB4B	4
Cancer,Endocrine System Disorders,Organismal Injury and Abnormalities,Reproductive System Disease	Malignant Brenner tumor	8.1e-07	HSP90AA1,HSP90AB1,TUBA4A,TUBB4B	4
Cancer,Gastrointestinal Disease,Organismal Injury and Abnormalities	Stage II-III primary esophageal squamous cell carcinoma	8.1e-07	HSP90AA1,HSP90AB1,TUBA4A,TUBB4B	4
Cancer,Organismal Injury and Abnormalities,Reproductive System Disease	High-risk endometrial carcinosarcoma	8.1e-07	HSP90AA1,HSP90AB1,TUBA4A,TUBB4B	4
Cancer,Gastrointestinal Disease,Organismal Injury and Abnormalities	Squamous cell carcinoma of the cervical esophagus	8.1e-07	HSP90AA1,HSP90AB1,TUBA4A,TUBB4B	4
Cancer,Organismal Injury and Abnormalities,Respiratory Disease	Stage 3A large cell lung carcinoma	8.1e-07	HSP90AA1,HSP90AB1,TUBA4A,TUBB4B	4
Cancer,Organismal Injury and Abnormalities,Respiratory Disease	Recurrent laryngeal verrucous carcinoma	8.1e-07	HSP90AA1,HSP90AB1,TUBA4A,TUBB4B	4
Cancer,Gastrointestinal Disease,Organismal Injury and Abnormalities,Respiratory Disease	Human papillomavirus positive oropharyngeal squamous cell carcinoma	8.1e-07	HSP90AA1,HSP90AB1,TUBA4A,TUBB4B	4
Cancer,Gastrointestinal Disease,Organismal Injury and Abnormalities	Inoperable esophageal squamous cell carcinoma	8.1e-07	HSP90AA1,HSP90AB1,TUBA4A,TUBB4B	4
Cancer,Organismal Injury and Abnormalities,Reproductive System Disease	Stage IV advanced cervical cancer	8.1e-07	HSP90AA1,HSP90AB1,TUBA4A,TUBB4B	4
Cancer,Gastrointestinal Disease,Organismal Injury and Abnormalities	Stage IV anal margin cancer	8.1e-07	HSP90AA1,HSP90AB1,TUBA4A,TUBB4B	4
Cancer,Organismal Injury and Abnormalities,Respiratory Disease	Stage IB lung adenocarcinoma	8.1e-07	HSP90AA1,HSP90AB1,TUBA4A,TUBB4B	4
Cell-To-Cell Signaling and Interaction	Binding of carcinoma cell lines	8.35e-07	FN1,ITGB1,NCL,PKM,TGM2,THBS1	6
Tissue Development	Growth of nervous tissue	8.39e-07	ACTB,ANXA1,CFL1,COTL1,EZR,FLNA,FN1,HSPA8,ITGB1,MYH9,NAP1L1,RHOA,TGM2,THBS1,VCL,VIM,YWHAZ	17
Lipid Metabolism,Molecular Transport,Small Molecule Biochemistry	Transport of lipid	8.56e-07	ANXA6,FABP5,HSPA8,LCN1,MSN,PRDX6,RBP4,RHOA,S100A8,S100A9	10
Respiratory Disease	Lower respiratory tract disorder	8.66e-07	DSP,FABP5,FLNA,HSPA1A/HSPA1B,HSPA8,ITGB1,LCN1,LCP1,LTF,LYZ,MSN,PDCD6IP,RCN3	13
Dermatological Diseases and Conditions,Organismal Injury and Abnormalities	Exanthem of skin	8.81e-07	ANXA1,FABP5,GAPDH,HLA-A,PPIA,S100A7,S100A8,S100A9	8
Cellular Movement	Scattering of cells	8.97e-07	ANXA2,CFL1,EFEMP1,FN1,ITGB1,RHOA	6
Cellular Movement,Hematological System Development and Function,Immune Cell Trafficking,Inflammatory Response	Migration of phagocytes	9.11e-07	ANXA1,ANXA2,COL1A1,FLNA,FN1,ITGB1,MYH9,RHOA,S100A8,S100A9,TLN1	11
Cell-To-Cell Signaling and Interaction,Hematological System Development and Function,Immune Cell Trafficking,Inflammatory Response	Adhesion of phagocytes	9.16e-07	ANXA1,FLNA,FN1,ITGB1,LCP1,S100A8,S100A9,TLN1	8
Cell Morphology	Shape change of blood cells	9.24e-07	FLNA,FN1,ITGB1,MYH9,RHOA,THBS1,TLN1	7
Cell Death and Survival,Embryonic Development	Cell death of embryonic cell lines	9.48e-07	EEF1A1,FN1,GAPDH,HSPA5,ITGB1,P4HB,PARK7,PDCD6IP,PRDX6,RHOA,THBS1,YWHAQ	12
Cell Morphology	Polarity of cells	9.63e-07	ACTN4,ANXA1,FLNA,ITGB1,RHOA,VIM	6
Cancer,Organismal Injury and Abnormalities,Respiratory Disease	Non-small cell lung carcinoma	9.69e-07	ACTB,ACTN4,ALDOA,ANXA2,ANXA6,COL1A1,COL1A2,DSP,EEF1A1,ENO1,EZR,FLNA,FN1,GAPDH,HLA-A,HSP90AA1,HSP90AB1,HSPA8,ITGB1,LCP1,MSN,MYH9,P4HB,PKM,PPIA,PRDX1,RHOA,THBS1,TUBA4A,TUBB,TUBB4B,UBA52,VIM,YWHAB,YWHAZ	35
Skeletal and Muscular Disorders	Laminopathy	9.72e-07	CFL1,COL1A1,COL1A2,COL6A1,DSP,FN1,TPM4	7
Cancer,Hereditary Disorder,Organismal Injury and Abnormalities,Reproductive System Disease	Hereditary breast and/or ovarian cancer	9.9e-07	FLNA,HSP90AA1,HSP90AB1,LASP1,LCP1,TPM4,TUBA4A,TUBB4B	8
Cancer,Gastrointestinal Disease,Organismal Injury and Abnormalities	Metastatic anal cancer	1.01e-06	HSP90AA1,HSP90AB1,TUBA4A,TUBB4B	4
Cancer,Organismal Injury and Abnormalities,Reproductive System Disease	Stage IVA cervical squamous cell carcinoma	1.01e-06	HSP90AA1,HSP90AB1,TUBA4A,TUBB4B	4
Cancer,Organismal Injury and Abnormalities,Reproductive System Disease	Cervical clear cell carcinoma	1.01e-06	HSP90AA1,HSP90AB1,TUBA4A,TUBB4B	4
Cancer,Endocrine System Disorders,Organismal Injury and Abnormalities,Reproductive System Disease	Relapsed testicular nonseminomatous germ cell tumor	1.01e-06	HSP90AA1,HSP90AB1,TUBA4A,TUBB4B	4
Cancer,Organismal Injury and Abnormalities,Respiratory Disease	Stage 3 inoperable non-small cell lung cancer	1.01e-06	HSP90AA1,HSP90AB1,TUBA4A,TUBB4B	4
Cancer,Developmental Disorder,Endocrine System Disorders,Organismal Injury and Abnormalities,Reproductive System Disease	Stage IA mesenchymal Sertoli-Leydig cell tumor	1.01e-06	HSP90AA1,HSP90AB1,TUBA4A,TUBB4B	4
Cancer,Gastrointestinal Disease,Organismal Injury and Abnormalities,Respiratory Disease	Persistent nasopharyngeal cancer	1.01e-06	HSP90AA1,HSP90AB1,TUBA4A,TUBB4B	4
Cancer,Organismal Injury and Abnormalities,Reproductive System Disease	Persistent cervical cancer	1.01e-06	HSP90AA1,HSP90AB1,TUBA4A,TUBB4B	4
Cancer,Gastrointestinal Disease,Organismal Injury and Abnormalities	Gastroesophageal junction mixed adenocarcinoma	1.01e-06	HSP90AA1,HSP90AB1,TUBA4A,TUBB4B	4
Cancer,Organismal Injury and Abnormalities,Reproductive System Disease	FIGO stage IB2 cervical squamous cell carcinoma	1.01e-06	HSP90AA1,HSP90AB1,TUBA4A,TUBB4B	4
Cancer,Developmental Disorder,Endocrine System Disorders,Organismal Injury and Abnormalities,Reproductive System Disease	Stage IIA-IV granulosa cell tumor	1.01e-06	HSP90AA1,HSP90AB1,TUBA4A,TUBB4B	4
Cancer,Gastrointestinal Disease,Organismal Injury and Abnormalities	Metastatic anal carcinoma	1.01e-06	HSP90AA1,HSP90AB1,TUBA4A,TUBB4B	4
Cancer,Gastrointestinal Disease,Organismal Injury and Abnormalities,Respiratory Disease	High-risk squamous cell cancer of the hypopharynx	1.01e-06	HSP90AA1,HSP90AB1,TUBA4A,TUBB4B	4
Cell Morphology,Cellular Movement,Hair and Skin Development and Function	Cell spreading of epithelial cell lines	1.01e-06	FLNA,FN1,ITGB1,VIM	4
Cancer,Neurological Disease,Organismal Injury and Abnormalities	Ependymoblastoma	1.01e-06	HSP90AA1,HSP90AB1,TUBA4A,TUBB4B	4
Cancer,Gastrointestinal Disease,Organismal Injury and Abnormalities	High-risk squamous cell cancer of the oral cavity	1.01e-06	HSP90AA1,HSP90AB1,TUBA4A,TUBB4B	4
Cancer,Developmental Disorder,Endocrine System Disorders,Organismal Injury and Abnormalities,Reproductive System Disease	Advanced stage Sertoli-Leydig cell tumor	1.01e-06	HSP90AA1,HSP90AB1,TUBA4A,TUBB4B	4
Cancer,Organismal Injury and Abnormalities,Reproductive System Disease	Immature teratoma	1.01e-06	HSP90AA1,HSP90AB1,TUBA4A,TUBB4B	4
Cancer,Neurological Disease,Organismal Injury and Abnormalities	Posterior fossa classic medulloblastoma	1.01e-06	HSP90AA1,HSP90AB1,TUBA4A,TUBB4B	4
Cancer,Organismal Injury and Abnormalities,Reproductive System Disease	Stage IVA cervical adenocarcinoma	1.01e-06	HSP90AA1,HSP90AB1,TUBA4A,TUBB4B	4
Cancer,Organismal Injury and Abnormalities,Reproductive System Disease	FIGO stage IB2 cervical adenocarcinoma	1.01e-06	HSP90AA1,HSP90AB1,TUBA4A,TUBB4B	4
Cancer,Developmental Disorder,Endocrine System Disorders,Organismal Injury and Abnormalities,Reproductive System Disease	Recurrent ovarian sex cord-stromal tumor	1.01e-06	HSP90AA1,HSP90AB1,TUBA4A,TUBB4B	4
Cancer,Neurological Disease,Organismal Injury and Abnormalities	Medulloepithelioma	1.01e-06	HSP90AA1,HSP90AB1,TUBA4A,TUBB4B	4
Cancer,Organismal Injury and Abnormalities,Respiratory Disease	ALK mutation negative lung adenocarcinoma	1.01e-06	HSP90AA1,HSP90AB1,TUBA4A,TUBB4B	4
Cancer,Developmental Disorder,Endocrine System Disorders,Organismal Injury and Abnormalities,Reproductive System Disease	Steroid cell tumor of the ovary	1.01e-06	HSP90AA1,HSP90AB1,TUBA4A,TUBB4B	4
Cancer,Gastrointestinal Disease,Organismal Injury and Abnormalities	Mixed gastric adenocarcinoma	1.01e-06	HSP90AA1,HSP90AB1,TUBA4A,TUBB4B	4
Cancer,Neurological Disease,Organismal Injury and Abnormalities	Central nervous system ganglioneuroblastoma	1.01e-06	HSP90AA1,HSP90AB1,TUBA4A,TUBB4B	4
Cancer,Organismal Injury and Abnormalities,Reproductive System Disease	Stage IIIB cervical squamous cell carcinoma	1.01e-06	HSP90AA1,HSP90AB1,TUBA4A,TUBB4B	4
Cancer,Neurological Disease,Organismal Injury and Abnormalities	Central nervous system embryonal neoplasm with rhabdoid features	1.01e-06	HSP90AA1,HSP90AB1,TUBA4A,TUBB4B	4
Cancer,Neurological Disease,Organismal Injury and Abnormalities	Embryonal tumor with multi-layered rosettes	1.01e-06	HSP90AA1,HSP90AB1,TUBA4A,TUBB4B	4
Cancer,Neurological Disease,Organismal Injury and Abnormalities	Central nervous system neuroblastoma	1.01e-06	HSP90AA1,HSP90AB1,TUBA4A,TUBB4B	4
Cancer,Endocrine System Disorders,Organismal Injury and Abnormalities,Reproductive System Disease	Relapsed testicular seminoma	1.01e-06	HSP90AA1,HSP90AB1,TUBA4A,TUBB4B	4
Cancer,Organismal Injury and Abnormalities,Reproductive System Disease	FIGO stage IB2 cervical adenosquamous carcinoma	1.01e-06	HSP90AA1,HSP90AB1,TUBA4A,TUBB4B	4
Cancer,Immunological Disease,Organismal Injury and Abnormalities,Reproductive System Disease	Lymph node positive cervical squamous cell carcinoma	1.01e-06	HSP90AA1,HSP90AB1,TUBA4A,TUBB4B	4
Cancer,Organismal Injury and Abnormalities,Respiratory Disease	High-risk laryngeal squamous cell carcinoma	1.01e-06	HSP90AA1,HSP90AB1,TUBA4A,TUBB4B	4
Cancer,Developmental Disorder,Endocrine System Disorders,Organismal Injury and Abnormalities,Reproductive System Disease	FIGO stage IC2-IC3 granulosa cell tumor	1.01e-06	HSP90AA1,HSP90AB1,TUBA4A,TUBB4B	4
Cancer,Organismal Injury and Abnormalities,Reproductive System Disease	Stage IVA cervical adenosquamous carcinoma	1.01e-06	HSP90AA1,HSP90AB1,TUBA4A,TUBB4B	4
Cancer,Endocrine System Disorders,Organismal Injury and Abnormalities	Thyroid follicular adenoma	1.01e-06	HSP90AB1,PARK7,PRDX6,RBP4	4
Cancer,Organismal Injury and Abnormalities,Reproductive System Disease	Childhood germ cell tumor	1.01e-06	HSP90AA1,HSP90AB1,TUBA4A,TUBB4B	4
Cancer,Developmental Disorder,Endocrine System Disorders,Organismal Injury and Abnormalities,Reproductive System Disease	Poorly differentiated Sertoli-Leydig cell tumor	1.01e-06	HSP90AA1,HSP90AB1,TUBA4A,TUBB4B	4
Cancer,Connective Tissue Disorders,Ophthalmic Disease,Organismal Injury and Abnormalities,Skeletal and Muscular Disorders	Metastatic retinoblastoma	1.01e-06	HSP90AA1,HSP90AB1,TUBA4A,TUBB4B	4
