# Supplementary material for: Exploring the Immunomodulatory Potential of Pancreatic Cancer-Derived Extracellular Vesicles through Proteomic and Functional Analyses
Source: Cancers (Basel). 2024 May 8;16(10):1795. doi: 10.3390/cancers16101795 (PMC11120044; doi:10.3390/cancers16101795)
Supplement: Supplementary file 1 [file cancers-16-01795-s001.zip › Supplementary Table S6 .xlsx]

## Sheet: CD3 treated with Capan-2 EVs
List of the 60 unique proteins identified by proteomic analysis in CD3+ lymphocytes treated with Capan-2 EVs and not present in untreated CD3
T: Majority protein IDs	T: Protein names	T: Gene names	LFQ intensity Untreated CD3 01	LFQ intensity Untreated CD3 02	LFQ intensity Untreated CD3 03	Mean Untreated CD3	LFQ intensity Capan-2 EV treated CD3 01	LFQ intensity Capan-2 EV treated CD3 02	LFQ intensity Capan-2 EV treated CD3 03	Mean Capan-2 EV treated CD3	Ratio Capan-2 EV treated/ Untreated CD3	N: Peptides	N: Razor + unique peptides	N: Unique peptides	N: Sequence coverage [%]	N: Unique + razor sequence coverage [%]	N: Unique sequence coverage [%]	N: Mol. weight [kDa]	N: Q-value	N: Score	N: Intensity	N: MS/MS count	T: Deamidation (NQ) site IDs	T: Oxidation (M) site IDs	T: Deamidation (NQ) site positions	T: Oxidation (M) site positions
Q9HCN8	Stromal cell-derived factor 2-like protein 1	SDF2L1	0	0	0	0	660240		713550	686895	100	4	4	4	53	53	53	11665	0	18622	166080000	27
O94776	Metastasis-associated protein MTA2	MTA2	0	0	0	0	890070		957240	923655	100	6	6	6	9.5	9.5	9.5	81889	0	91825	25742000	24
Q9NSD9	Phenylalanine--tRNA ligase beta subunit	FARSB	0	0	0	0	1154300	918520	1149000	1073940	100	2	2	2	13.5	13.5	13.5	25789	0	35471	7893000	11
P16157	Ankyrin-1	ANK1	0	0	0	0	1338100		983701	1.1609e+06	100	3	3	3	22.9	22.9	22.9	11737	0	19526	28082000	20
Q8IYM9	E3 ubiquitin-protein ligase TRIM22	TRIM22	0	0	0	0	1388900	1209400	1302600	1300300	100	22	22	22	37.4	37.4	37.4	69842	0	135.19	450720000	138
P21291	Cysteine and glycine-rich protein 1	CSRP1	0	0		0	1284500	1434600	1256900	1.32533e+06	100	7	7	7	32.5	32.5	32.5	19576	0	15316	101280000	36
Q9UNH7	Sorting nexin-6	SNX6	0	0	0	0	1159500		1509200	1334350	100	27	27	26	32.6	32.6	31.5	95337	0	116.4	669130000	174		106		383
Q8TAT6	Nuclear protein localization protein 4 homolog	NPLOC4	0	0	0	0	1764300		1198700	1481500	100	10	10	10	49.5	49.5	49.5	30375	0	25.92	55853000	57
O75340	Programmed cell death protein 6	PDCD6	0	0	0	0	1654000	1438900	1541000	1.54463e+06	100	36	36	36	41	41	41	123.8	0	167.13	602490000	271
Q9NP81	Serine--tRNA ligase. mitochondrial	SARS2	0	0	0	0	1624500	1606200		1615350	100	6	6	6	21.3	21.3	21.3	38388	0	11.85	33409000	33
P62330	ADP-ribosylation factor 6	ARF6		0	0	0	2284000	2120600		2202300	100	4	4	4	10.1	10.1	10.1	56806	0	82465	25113000	24
P20718	Granzyme H	GZMH		0	0	0	3133500	2330600	2419600	2627900	100	3	3	3	11.4	11.4	11.4	32996	0	43548	12535000	10
Q9NWB6	Arginine and glutamate-rich protein 1	ARGLU1	0	0	0	0		1147200	6451000	3799100	100	21	21	21	46	46	46	57924	0	51751	200510000	102
Q9HCC0	Methylcrotonoyl-CoA carboxylase beta chain. mitochondrial	MCCC2	0	0		0	2638900		1908900	2273900	100	6	6	6	46.5	46.5	46.5	11471	0	85611	41278000	25
Q9Y3C6	Peptidyl-prolyl cis-trans isomerase-like 1	PPIL1	0	0		0	1616200	1463100	4679000	2586100	100	9	9	9	14.4	14.4	14.4	80954	0	15863	68054000	55
O76003	Glutaredoxin-3	GLRX3	0		0	0	888730	1113900		1001315	100	7	7	7	26	26	26	40124	0	36574	37380000	37	122;123		303;305
P62857	40S ribosomal protein S28	RPS28	0	0	0	0	1726700	2011200	1769500	1835800	100	4	4	3	13.8	13.8	13.8	38044	0	84498	19212000	15
Q96BW5	Phosphotriesterase-related protein	PTER		0	0	0	1343300	1685100	1338400	1455600	100	5	5	2	40.8	40.8	15.8	17149	0	83432	90968000	27
O43837	Isocitrate dehydrogenase [NAD] subunit beta. mitochondrial	IDH3B	0	0	0	0	1370300	1511800	1610200	1.49743e+06	100	3	3	2	24.2	24.2	18.1	17302	0	53135	22439000	22
G9CGD6	Interactor protein for cytohesin exchange factors 1	CNKSR3	0	0		0		1678200	1574500	1626350	100	8	8	8	43.2	43.2	43.2	26489	0	22312	211460000	33
Q01085	Nucleolysin TIAR	TIAL1	0	0	0	0	856860	943600	1321300	1.04059e+06	100	9	8	8	29.7	25.6	25.6	47268	0	60132	105170000	43
O43488	Aflatoxin B1 aldehyde reductase member 2	AKR7A2	0	0		0		788640	756930	772785	100	12	12	12	30.1	30.1	30.1	58	0	41536	56088000	63
P06730	Eukaryotic translation initiation factor 4E	EIF4E	0		0	0	1109200	1148200	1730400	1.32927e+06	100	2	2	2	29.6	29.6	29.6	13964	0	11557	92069000	15		104;105		1;68
Q9NZL9	Methionine adenosyltransferase 2 subunit beta	MAT2B		0	0	0	1192700	1057900	1469800	1.24013e+06	100	6	6	6	20.7	20.7	20.7	46588	0	10087	29316000	19
O00182	Galectin-9	LGALS9	0	0	0	0	1514400	1549200	1505600	1.52307e+06	100	15	9	9	24.1	13.5	13.5	69147	0	14527	52071000	47
P41226	Ubiquitin-like modifier-activating enzyme 7	UBA7	0	0		0	1040100		1037700	1038900	100	17	17	17	59.1	59.1	59.1	35936	0	103.03	480530000	86
Q63HN8	E3 ubiquitin-protein ligase RNF213	RNF213	0	0	0	0	745310	857760		801535	100	3	3	3	37.7	37.7	37.7	13242	0	90429	99242000	23
Q7Z6I6	Rho GTPase-activating protein 30	ARHGAP30		0	0	0	526590	499230	437550	487790	100	3	3	3	21	21	21	22782	0	38571	8946000	6
P04080	Cystatin-B	CSTB	0	0	0	0		3690300	3766500	3728400	100	16	16	16	47.1	47.1	47.1	42403	0	67557	299590000	131
O14879	Interferon-induced protein with tetratricopeptide repeats 3	IFIT3	0	0	0	0	24054000	22401000	21652000	2.27023e+07	100	3	3	3	7.2	7.2	7.2	73164	0	37711	6371000	8
Q5EBM0	UMP-CMP kinase 2. mitochondrial	CMPK2	0	0	0	0	5129300	4071800	4160700	4.45393e+06	100	6	6	6	37.1	37.1	37.1	16.93	0	37866	471300000	52
P25098	Beta-adrenergic receptor kinase 1	ADRBK1	0	0	0	0	10470000	8708500		9589250	100	5	5	5	7.2	7.2	7.2	109.93	0	76546	13522000	12
Q92522	Histone H1x	H1FX		0	0	0	2667100	2355600	2305600	2.44277e+06	100	16	16	16	74.9	74.9	74.9	37191	0	139.39	608150000	95
Q9Y6Y8	SEC23-interacting protein	SEC23IP	0	0	0	0		935160	907610	921385	100	21	21	21	51.9	51.9	51.9	38604	0	234.53	791490000	184
Q8ND71	GTPase IMAP family member 8	GIMAP8	0	0		0	1272900	1262400	940850	1.15872e+06	100	3	3	3	4.9	4.9	4.9	68996	0	47524	14646000	11
P43034	Platelet-activating factor acetylhydrolase IB subunit alpha	PAFAH1B1	0	0		0	2076400	2025900	1715300	1939200	100	2	2	2	3.1	3.1	3.1	88278	0	43319	7476400	9
Q9P289	Serine/threonine-protein kinase 26	STK26		0	0	0	1400200	1216900		1308550	100	16	16	16	29.2	29.2	29.2	82704	0	35181	189440000	68
O95747	Serine/threonine-protein kinase OSR1	OXSR1	0	0		0		934630	771470	853050	100	13	13	10	29.7	29.7	24.4	63146	0	57896	260150000	67	62		360
Q9BQE5	Apolipoprotein L2	APOL2	0	0	0	0		651040	935550	793295	100	5	5	5	23.4	23.4	23.4	12203	0	29559	100590000	18	117		29
O43815	Striatin	STRN	0		0	0	498570	479220	620520	532770	100	3	3	3	10.1	10.1	10.1	69283	0	52811	10837000	4
Q92900	Regulator of nonsense transcripts 1	UPF1	0	0	0	0		1027800	999540	1013670	100	3	2	2	16.4	12.9	12.9	25486	0	53238	4406600	7
Q99598	Translin-associated protein X	TSNAX	0	0	0	0		1421500	1372300	1396900	100	10	10	10	44.6	44.6	44.6	36573	0	26895	63322000	28
P43307	Translocon-associated protein subunit alpha	SSR1	0	0	0	0	1408400	1468400	1568800	1.48187e+06	100	2	2	2	1.7	1.7	1.7	206.26	0.0059055	19922	3810200	2
P52630	Signal transducer and activator of transcription 2	STAT2	0	0	0	0	1585900	1505400		1545650	100	12	12	12	53.5	53.5	53.5	28804	0	50.76	390090000	87
P27707	Deoxycytidine kinase	DCK	0	0	0	0		808920	601940	705430	100	4	4	4	6	6	6	88414	0	74333	17100000	23
Q9Y394	Dehydrogenase/reductase SDR family member 7	DHRS7		0	0	0		1005900	998520	1002210	100	40	40	40	32.9	32.9	32.9	147.48	0	140.75	853810000	265		88		347
Q09161	Nuclear cap-binding protein subunit 1	NCBP1	0	0	0	0	619330	586180	507570	571027	100	8	8	8	10.6	10.6	10.6	112.89	0	13639	24044000	20
P23497	Nuclear autoantigen Sp-100	SP100		0	0	0		1484700	1463000	1473850	100	5	5	5	8	8	8	81537	0	29351	83337000	31	140	119	688	725
Q9HCD5	Nuclear receptor coactivator 5	NCOA5	0	0	0	0	1072400		869010	970705	100	29	29	17	40.7	40.7	25.1	84659	0	237.66	1130700000	207	120	84	106	474
Q6P2Q9	Pre-mRNA-processing-splicing factor 8	PRPF8	0	0		0	532770	458730	519350	503617	100	9	9	9	18	18	18	68569	0	23935	56900000	43
Q9H223	EH domain-containing protein 4	EHD4	0		0	0	2261000	1297800	1857900	1.80557e+06	100	3	3	3	20.4	20.4	20.4	24763	0	10678	53104000	18
P09913	Interferon-induced protein with tetratricopeptide repeats 2	IFIT2	0	0	0	0	2005200	1956000	1814800	1.92533e+06	100	3	3	3	16.3	16.3	16.3	31.73	0	23677	38435000	28		138		239
O95786	Probable ATP-dependent RNA helicase DDX58	DDX58	0	0	0	0	638760	681260	659840	659953	100	3	3	3	10.4	10.4	10.4	32852	0	3843	11613000	11
P00973	2-5-oligoadenylate synthase 1	OAS1	0	0	0	0	2051900	1431300	1420100	1.63443e+06	100	4	4	4	13	13	13	27315	0	40693	19317000	5
Q96PP8	Guanylate-binding protein 5	GBP5	0	0	0	0	3074800	2104500	2634000	2.60443e+06	100	8	8	8	21.6	21.6	21.6	42674	0	17313	116680000	44		156		68
P19971	Thymidine phosphorylase	TYMP	0	0	0	0	1404900	1536600	1183800	1375100	100	2	2	2	17.4	17.4	17.4	12476	0	39636	37476000	20
P04233	HLA class II histocompatibility antigen gamma chain	CD74	0	0	0	0	984220	918790		951505	100	4	4	4	25.6	25.6	25.6	19608	0	14.44	85946000	32
Q96PP9	Guanylate-binding protein 4	GBP4	0		0	0		685420	835790	760605	100	7	7	7	18.8	18.8	18.8	54577	0	10832	38398000	24
P09914	Interferon-induced protein with tetratricopeptide repeats 1	IFIT1	0	0	0	0	2059500	1834600	1806500	1900200	100	4	4	4	6.6	6.6	6.6	83434	0	69245	15206000	16
Q13243	Serine/arginine-rich splicing factor 5	SRSF5	0	0		0	741790	790440	792700	774977	100	11	3	3	19.8	6.9	6.9	85696	0	9299	18791000	9
