# Supplementary material for: Exploring the Immunomodulatory Potential of Pancreatic Cancer-Derived Extracellular Vesicles through Proteomic and Functional Analyses
Source: Cancers (Basel). 2024 May 8;16(10):1795. doi: 10.3390/cancers16101795 (PMC11120044; doi:10.3390/cancers16101795)
Supplement: Supplementary file 1 [file cancers-16-01795-s001.zip › Supplementary Table S5.xlsx]

## Sheet: Foglio1
List of EV Proteins in Capan-2 (orange) vs. BxPC-3 (green) Evs identified by STRING as involved in REACTOME immune system pathway
Immune system proteins				Proteins in common
				BxPC3
COL1A1				Capan-2
LTF
DSG1
LYZ
COTL1
ACTR3
CALM3
TALDO1
P4HB
UBA1
TUBB
PRDX6
S100A8
DSP
HLA-A
UBA52
IST1
VIM
ACTB
ALDOA
ANXA1
ANXA2
ARF1
CD59
CFL1
COL1A2
DCD
EEF1A1
EEF2
FABP5
FLNA
FN1
HSP90AA1
HSP90AB1
HSPA1B
HSPA5
HSPA8
ITGB1
LCP1
MSN
MVP
MYH9
PKM
PPIA
RHOA
S100A7
S100A9
TUBA1B
TUBA4A
TUBB4B
UBA52
VCL
YWHAB
YWHAZ
ACTG1
CAP1
CD55
CLTC
GSTP1
HSP90B1
LAMA5
RAB7A
RAC1
RAP1B
SDCBP
STOM
VCP
