# Supplementary material for: Exploring the Immunomodulatory Potential of Pancreatic Cancer-Derived Extracellular Vesicles through Proteomic and Functional Analyses
Source: Cancers (Basel). 2024 May 8;16(10):1795. doi: 10.3390/cancers16101795 (PMC11120044; doi:10.3390/cancers16101795)
Supplement: Supplementary file 1 [file cancers-16-01795-s001.zip › Supplementary Table S2.xlsx]

## Sheet: 95 proteins in Capan-2 EVs
List of the 95 proteins identified in EVs derived from Capan-2 by proteomic analysis
T: Majority protein IDs	T: Protein names	T: Gene names	LFQ intensity EVs 01	LFQ intensity EVs 02	LFQ intensity EVs 03	LFQ Mean EVs	N: Peptides	N: Razor + unique peptides	N: Unique peptides	N: Sequence coverage [%]	N: Unique + razor sequence coverage [%]	N: Unique sequence coverage [%]	N: Mol. weight [kDa]	N: Q-value	N: Score	N: Intensity	N: MS/MS count	T: Gene names	T: id	T: Deamidation (NQ) site IDs	T: Oxidation (M) site IDs	T: Deamidation (NQ) site positions	T: Oxidation (M) site positions
O00299	Chloride intracellular channel protein 1	CLIC1	2.17272e+07	1.69408e+07	1.62541e+07	1.83074e+07	12	12	12	59.8	59.8	59.8	26.922	0	85.807	411470000	92	CLIC1	146
O43707	Alpha-actinin-4	ACTN4	4.75495e+06	5.18927e+06	3.99427e+06	4.64616e+06	40	40	28	53.6	53.6	38.9	104.85	0	197.51	739400000	242	ACTN4	206	87;88		620;680
O75083	WD repeat-containing protein 1	WDR1	6.40426e+06	1.16444e+06	948837	2.83918e+06	21	21	21	50.2	50.2	50.2	66.193	0	131.62	618570000	142	WDR1	234
P00558	Phosphoglycerate kinase 1	PGK1	2.27494e+06	3.23806e+06	1.3571e+06	2.29004e+06	23	23	23	61.6	61.6	61.6	44.614	0	229.21	1514700000	176	PGK1	311	93	53;54;55	163	176;251;312
P02452	Collagen alpha-1(I) chain	COL1A1	3.17642e+07	2.74195e+07	2.76428e+07	2.89422e+07	7	7	7	6.6	6.6	6.6	138.94	0	14.558	22548000	18	COL1A1	325
P02751	Fibronectin	FN1	3.91207e+06		4.34462e+06	4.12835e+06	3	3	3	1.9	1.9	1.9	272.32	0	4.7334	2623500	5	FN1	333
P02753	Retinol-binding protein 4	RBP4		1.30568e+07	8.29954e+06	1.06782e+07	2	2	2	16.4	16.4	16.4	23.01	0	3.4254	6969500	3	RBP4	334
P02788	Lactotransferrin	LTF	778912	709479		744195	25	23	23	47.6	44.6	44.6	78.181	0	83.929	283000000	145	LTF	335	50	58	433	612
P04075	Fructose-bisphosphate aldolase A	ALDOA	9.42656e+06	5.59265e+06	7.18522e+06	7.40147e+06	20	20	18	65.1	65.1	57.4	39.42	0	137.33	1391100000	141	ALDOA	338	303	59	4	165
P04083	Annexin A1	ANXA1	2.51356e+06	1.39168e+06	1.10813e+06	1.67113e+06	23	23	23	66.5	66.5	66.5	38.714	0	294.43	2055200000	164	ANXA1	340		60		318
P04406	Glyceraldehyde-3-phosphate dehydrogenase	GAPDH	1.38646e+07	1.0196e+07	1.10658e+07	1.17088e+07	19	19	19	54.6	54.6	54.6	36.053	0	145.48	1880000000	111	GAPDH	348	109;110;111;309	65;66;67	64;70;72;78	105;130;133
P04439	HLA class I histocompatibility antigen, A-3 alpha chain	HLA-A	4.52755e+06	9.39655e+06	6.29991e+06	6.74134e+06	13	13	6	45.8	45.8	24.1	40.84	0	60.569	308160000	71	HLA-A	349	96	57	198	162
P05109	Protein S100-A8	S100A8	1.0758e+07	1.52944e+07		1.30262e+07	3	3	3	24.7	24.7	24.7	10.834	0	76.322	215550000	21	S100A8	362
P05556	Integrin beta-1	ITGB1	3.87295e+06	2.53701e+06	2.43485e+06	2.94827e+06	4	4	4	6	6	6	88.414	0	7.4333	17100000	23	ITGB1	373
P06702	Protein S100-A9	S100A9	1.5173e+07	1.76382e+07	1.14687e+07	1.476e+07	3	3	3	37.7	37.7	37.7	13.242	0	9.0429	99242000	23	S100A9	381
P06733	Alpha-enolase	ENO1	4.73414e+07	4.78827e+07	4.56307e+07	4.69516e+07	26	26	25	58.5	58.5	58.5	47.168	0	323.31	4850000000	226	ENO1	384		74;75;76;77;78		94;97;165;169;244
P07237	Protein disulfide-isomerase	P4HB		410978	478348	444663	18	18	18	42.5	42.5	42.5	57.116	0	75.116	350110000	106	P4HB	393
P07355	Annexin A2	ANXA2	2.01001e+07	2.04784e+07	1.7463e+07	1.93472e+07	21	21	21	51.9	51.9	51.9	38.604	0	234.53	791490000	184	ANXA2;ANXA2P2	396
P07437	Tubulin beta chain	TUBB	3.29101e+06	2.89674e+06	2.27195e+06	2.8199e+06	12	3	2	29.7	9.5	6.1	49.67	0	24.537	204710000	26	TUBB;TUBB2B;TUBB2A	399		82		330
P07737	Profilin-1	PFN1	1.15533e+07	1.44754e+07	1.14902e+07	1.25063e+07	9	9	9	72.9	72.9	72.9	15.054	0	65.951	542420000	53	PFN1	402	119	83	62	86
P07900	Heat shock protein HSP 90-alpha	HSP90AA1	1.63717e+07	5.30786e+06	1.33673e+07	1.16823e+07	29	29	17	40.7	40.7	25.1	84.659	0	237.66	1130700000	207	HSP90AA1	407	120	84	106	474
P07996	Thrombospondin-1	THBS1	3.14161e+07	2.33141e+07	2.85285e+07	2.77529e+07	25	25	9	29	29	12.6	129.38	0	119.69	234390000	137	THBS1	412	121		470
P08123	Collagen alpha-2(I) chain	COL1A2	1.80213e+07	1.50264e+07	1.7804e+07	1.69506e+07	5	5	5	5.5	5.5	5.5	129.31	0	9.5289	12227000	13	COL1A2	413
P08133	Annexin A6	ANXA6	601081	1.1136e+06	802254	838979	43	43	43	64	64	64	75.872	0	299	2472300000	288	ANXA6	414		86		33
P08195	4F2 cell-surface antigen heavy chain	SLC3A2	2.10662e+06	1.63607e+06		1.87134e+06	3	3	3	7.5	7.5	7.5	67.993	0	3.1361	4843700	4	SLC3A2	415
P08238	Heat shock protein HSP 90-beta	HSP90AB1	3.81592e+06	2.18439e+06	3.17935e+06	3.05989e+06	26	14	12	42.8	27.1	25.1	83.263	0	88.829	433720000	99	HSP90AB1	417	120	87	101	466
P08670	Vimentin	VIM	812326	572573	547690	644196	45	45	42	69.1	69.1	63.9	53.651	0	323.31	6499300000	392	VIM	425	313	89;90;91;92;93;94;95	108	154;183;193;347;372;376;391
Q99878	Histone H2A type 1-J	HIST1H2AJ		3.90441e+07	1.36425e+07	2.63433e+07	5	5	1	35.9	35.9	8.6	13.936	0	252.89	2747600000	33	HIST1H2AJ;HIST1H2AH;H2AFJ;HIST2H2AC;HIST2H2AA3;HIST1H2AD;HIST1H2AG	453	129		90
P62987	Ubiquitin-60S ribosomal protein L40	UBA52	9.17688e+07	9.39832e+07	7.05968e+07	8.54496e+07	8	8	8	51.6	51.6	51.6	14.728	0	31.718	406920000	57	UBA52;RPS27A;UBB;UBC	454
P0DMV9	Heat shock 70 kDa protein 1B	HSPA1B	9.46125e+06	1.11713e+07	9.24089e+06	9.95783e+06	16	14	8	33.1	30	19.5	70.051	0	41.771	278320000	105	HSPA1B;HSPA1A	455
P0DP25	Calmodulin-3	CALM3	1.09802e+07	1.01333e+07		1.05567e+07	10	10	8	51.7	51.7	47	16.837	0	74.695	1868500000	79		457	130	98;99	98	145;146
P11021	78 kDa glucose-regulated protein	HSPA5	1.82365e+06	1.03579e+06	922059	1.2605e+06	29	28	28	43.6	43.6	43.6	72.332	0	153.92	1058300000	228	HSPA5	468
P11142	Heat shock cognate 71 kDa protein	HSPA8	5.32434e+07	3.76644e+07	3.51592e+07	4.20224e+07	30	30	25	48.1	48.1	43	70.897	0	185.52	2256400000	241	HSPA8	469	132	100;101	540	61;549
P12109	Collagen alpha-1(VI) chain	COL6A1	8.72425e+06	8.83991e+06	1.0677e+07	9.41371e+06	2	2	2	3.4	3.4	3.4	108.53	0	5.3232	6501700	8	COL6A1	483
P13639	Elongation factor 2	EEF2	1.29059e+06	2.00476e+06		1.64768e+06	27	27	26	32.6	32.6	31.5	95.337	0	116.4	669130000	174	EEF2	495		106		383
P13796	Plastin-2	LCP1	988239		3.24886e+06	2.11855e+06	33	33	33	58.9	58.9	58.9	70.288	0	323.31	3926100000	302	LCP1	499	135;136;137	107;108;109;110;111;112	581;582;608	11;12;58;146;166;337
P13987	CD59 glycoprotein	CD59	1.33793e+07	1.55941e+07		1.44867e+07	3	3	3	18.8	18.8	18.8	14.177	0	6.7327	17791000	11	CD59	503
P14618	Pyruvate kinase PKM	PKM	1.86194e+07	2.22453e+07	2.16026e+07	2.08224e+07	29	29	29	56.3	56.3	56.3	57.936	0	323.31	1328500000	207	PKM	511	138		199
P15311	Ezrin	EZR	2.62971e+07	2.76256e+07	2.60233e+07	2.66486e+07	19	13	13	34.6	24.6	24.6	69.412	0	62.768	311340000	74	EZR	522		117		12
P15924	Desmoplakin	DSP	9.32647e+06	3.38119e+06	6.58111e+06	6.42959e+06	40	40	40	17.2	17.2	17.2	331.77	0	134.16	223650000	136	DSP	526		118		783
P18206	Vinculin	VCL	3.81373e+07	2.88346e+07	3.21719e+07	3.3048e+07	36	36	36	41	41	41	123.8	0	167.13	602490000	271	VCL	552
P19338	Nucleolin	NCL		1.34242e+06	1.43012e+06	1.38627e+06	19	19	19	23.4	23.4	23.4	76.613	0	100.5	1254500000	131	NCL	558		121		630
P21333	Filamin-A	FLNA	1.95414e+06	2.60202e+06	2.15566e+06	2.23727e+06	76	76	71	43.8	43.8	41.6	280.74	0	323.31	1674000000	482	FLNA	583	145;146;147;148;317		726;728;2026;2028;2358
P21589	5-nucleotidase	NT5E	3.09642e+07	3.08016e+07	2.67308e+07	2.94989e+07	7	7	7	18.5	18.5	18.5	63.367	0	15.131	21235000	19	NT5E	585
P21980	Protein-glutamine gamma-glutamyltransferase 2	TGM2	2.53455e+06	4.52097e+06		3.52776e+06	2	2	2	4.1	4.1	4.1	77.328	0.0063898	1.9041	2228900	2	TGM2	588
P22314	Ubiquitin-like modifier-activating enzyme 1	UBA1	547538	739556		643547	25	25	25	30.6	30.6	30.6	117.85	0	254.73	897480000	154	UBA1	595	149		44
P23528	Cofilin-1	CFL1	3.29688e+07		2.47358e+07	2.88523e+07	11	11	11	50	50	50	18.502	0	131.02	775690000	75	CFL1	608
P26038	Moesin	MSN	1.62237e+07	1.68974e+07	1.41206e+07	1.57472e+07	33	33	27	54.1	54.1	43.8	67.819	0	244.63	2579300000	234	MSN	626	153	117;130;131;132;133;134;135	486	12;182;200;421;451;467;577
P27348	14-3-3 protein theta	YWHAQ	4.33139e+06	1.91246e+06		3.12193e+06	15	11	11	55.1	41.2	41.2	27.764	0	100.26	396290000	83	YWHAQ	639		139		218
P30041	Peroxiredoxin-6	PRDX6	1.09371e+06	3.16659e+06	1.25208e+06	1.83746e+06	16	16	16	63.8	63.8	63.8	25.035	0	101.32	491040000	101	PRDX6	667
P31025	Lipocalin-1	LCN1	9.3407e+06	8.43408e+06		8.88739e+06	2	2	2	12.5	12.5	12.5	19.25	0	4.5166	17995000	22	LCN1;LCN1P1	686
P31151	Protein S100-A7	S100A7	4.7487e+06	4.81098e+06		4.77984e+06	6	6	6	46.5	46.5	46.5	11.471	0	8.5611	41278000	25	S100A7;S100A7A	690
P31943	Heterogeneous nuclear ribonucleoprotein H	HNRNPH1		2.32162e+06	2.03106e+06	2.17634e+06	11	11	5	36.3	36.3	18.3	49.229	0	61.859	289200000	81	HNRNPH1	697
P31946	14-3-3 protein beta/alpha	YWHAB	3.87617e+06	1.89045e+06		2.88331e+06	13	9	7	49.6	38.6	32.1	28.082	0	239.38	1137600000	83	YWHAB	699		139		220
P35241	Radixin	RDX	1.88653e+06	4.93562e+06	2.06613e+06	2.96276e+06	8	2	2	14.9	4.8	4.8	68.563	0	3.0866	4173000	3	RDX	719		117		12
P35579	Myosin-9	MYH9	1.3793e+06	2.85845e+06	608248	1.61533e+06	88	88	82	45.9	45.9	43.6	226.53	0	323.31	1850600000	588	MYH9	726		151;152;153;154;155		137;627;879;1510;1910
P37802	Transgelin-2	TAGLN2	1.0329e+07	8.5311e+06	3.73558e+06	7.5319e+06	9	9	9	47.2	47.2	47.2	22.391	0	87.909	203770000	76	TAGLN2	745		157;158		90;178
P37837	Transaldolase	TALDO1	2.57528e+06		1.50059e+06	2.03794e+06	14	14	14	38	38	38	37.54	0	115.43	1725800000	129	TALDO1	746		159;160		11;303
P50995	Annexin A11	ANXA11	1.30426e+06	5.93493e+06		3.6196e+06	16	16	16	31.5	31.5	31.5	54.389	0	49.349	199670000	81	ANXA11	853
P52566	Rho GDP-dissociation inhibitor 2	ARHGDIB	4.64549e+06	1.95848e+06		3.30198e+06	13	13	13	72.1	72.1	72.1	22.988	0	51.626	2085100000	93	ARHGDIB	874		173;174;175		38;85;142
P53990	IST1 homolog	IST1	2.40866e+06	2.81187e+06	986938	2.06916e+06	5	5	5	16.5	16.5	16.5	39.75	0	7.9107	33422000	19	IST1	884
P55209	Nucleosome assembly protein 1-like 1	NAP1L1	796823	772888		784856	4	4	3	14.3	14.3	11.8	45.374	0	9.4976	46318000	28	NAP1L1	897
P60660	Myosin light polypeptide 6	MYL6	2.39285e+06	1.70106e+06	2.01605e+06	2.03665e+06	6	6	6	37.1	37.1	37.1	16.93	0	37.866	471300000	52	MYL6	922
P60709	Actin, cytoplasmic 1	ACTB	5.53343e+08	4.35622e+08	4.87795e+08	4.92253e+08	25	25	7	68.5	68.5	29.9	41.736	0	176.98	22981000000	302	ACTB;ACTG1	923	179;180	179;180;181;182	252;296	153;227;305;325
P61158	Actin-related protein 3	ACTR3	694300	721180	1.10499e+06	840156	17	17	17	49.8	49.8	49.8	47.371	0	87.875	405120000	112	ACTR3	937
P84077	ADP-ribosylation factor 1	ARF1	9.84459e+06	1.1599e+07	1.45317e+07	1.19918e+07	6	6	4	35.9	35.9	24.3	20.697	0	23.057	178350000	47	ARF1;ARF3	941
P61586	Transforming protein RhoA	RHOA	6.32091e+06		4.55304e+06	5.43698e+06	6	6	6	36.8	36.8	36.8	21.768	0	19.272	133760000	46	RHOA;RHOC	949
P61626	Lysozyme C	LYZ	1.14417e+07	6.26551e+06	6.30472e+06	8.00398e+06	4	4	4	37.2	37.2	37.2	16.537	0	16.659	67634000	21	LYZ	951
P61978	Heterogeneous nuclear ribonucleoprotein K	HNRNPK	508892	598089		553490	17	17	17	40.8	40.8	40.8	50.976	0	164.17	975560000	134	HNRNPK	957
P62258	14-3-3 protein epsilon	YWHAE	2.97364e+06	7.05737e+06	3.22485e+06	4.41862e+06	19	19	16	65.1	65.1	58	29.174	0	93.363	934110000	103	YWHAE	966		139		221
P62805	Histone H4	HIST1H4A	4.55264e+07	4.17392e+07	3.12944e+07	3.952e+07	11	11	11	64.1	64.1	64.1	11.367	0	36.349	3375700000	90	HIST1H4A	985		188		85
P62826	GTP-binding nuclear protein Ran	RAN	1.50653e+06	2.85726e+06		2.1819e+06	7	7	7	28.2	28.2	28.2	24.423	0	86.82	324190000	44	RAN	986
P62937	Peptidyl-prolyl cis-trans isomerase A	PPIA	2.299e+07	1.54179e+07	9.22361e+06	1.58771e+07	11	11	11	47.3	47.3	47.3	18.012	0	79.342	1282300000	77	PPIA	999
P63104	14-3-3 protein zeta/delta	YWHAZ	1.21841e+07	4.89101e+06	5.2928e+06	7.45598e+06	18	15	14	61.2	57.1	53.5	27.745	0	269.69	2632700000	100	YWHAZ	1006	186;327	139	32;38	218
P67936	Tropomyosin alpha-4 chain	TPM4	6.4685e+06	6.04035e+06	4.09179e+06	5.53355e+06	21	21	10	57.3	57.3	36.7	28.521	0	157.19	1176500000	147	TPM4	1017
P68104	Elongation factor 1-alpha 1	EEF1A1	1.42376e+07	9.26719e+06	1.13147e+07	1.16065e+07	11	11	11	34.4	34.4	34.4	50.14	0	108.61	1312000000	90	EEF1A1;EEF1A1P5	1019		193;194;195		276;404;410
P68363	Tubulin alpha-1B chain	TUBA1B	2.39397e+07	3.16214e+07	7.36983e+06	2.0977e+07	14	14	0	44.8	44.8	0	50.151	0	48.11	542810000	84	TUBA1B	1020		196		302
P68366	Tubulin alpha-4A chain	TUBA4A	2.42626e+06	2.64805e+06	2.00796e+06	2.36076e+06	13	4	4	40.4	12.1	12.1	49.924	0	8.826	91717000	33	TUBA4A	1021		196		302
P68371	Tubulin beta-4B chain	TUBB4B	3.29672e+06	3.91451e+06		3.60561e+06	13	13	2	33.5	33.5	6.5	49.83	0	88.929	364610000	81	TUBB4B;TUBB4A	1022		82		330
P81605	Dermcidin	DCD	7.54244e+06	8.42532e+06	8.54116e+06	8.16964e+06	3	3	3	22.7	22.7	22.7	11.284	0	7.2488	72752000	20	DCD	1035
Q01469	Fatty acid-binding protein, epidermal	FABP5	1.73969e+06	1.56616e+06	1.3011e+06	1.53565e+06	3	3	3	31.9	31.9	31.9	15.164	0	5.5434	16801000	13	FABP5	1059
Q02413	Desmoglein-1	DSG1	4.87409e+06	4.69404e+06	3.98183e+06	4.51665e+06	16	16	16	23	23	23	113.75	0	34.805	148850000	89	DSG1	1068		205;206;207		249;425;651
Q06830	Peroxiredoxin-1	PRDX1		5.63194e+06	6.51485e+06	6.07339e+06	13	13	10	54.8	54.8	43.2	22.11	0	40.942	455710000	88	PRDX1	1087
Q08380	Galectin-3-binding protein	LGALS3BP	1.87804e+06	2.1494e+06	2.04944e+06	2.02563e+06	5	5	5	13.2	13.2	13.2	65.33	0	12.027	31321000	23	LGALS3BP	1099
Q12805	EGF-containing fibulin-like extracellular matrix protein 1	EFEMP1	3.75271e+06	2.9574e+06	2.99973e+06	3.23661e+06	4	4	4	9.3	9.3	9.3	54.64	0	5.1239	2272400	7	EFEMP1	1109
Q13421	Mesothelin	MSLN	2.11306e+06	1.25208e+06		1.68257e+06	2	2	2	4.4	4.4	4.4	68.985	0.0063816	1.9012	1081000	3	MSLN	1140
Q14019	Coactosin-like protein	COTL1	4.2765e+06	3.34947e+06		3.81298e+06	11	11	11	62	62	62	15.945	0	21.797	434320000	49	COTL1	1166
Q14764	Major vault protein	MVP	771015	2.32581e+06	701800	1.26621e+06	22	22	22	33.8	33.8	33.8	99.326	0	40.565	131490000	106	MVP	1184
Q14847	LIM and SH3 domain protein 1	LASP1	3.91641e+06		3.66988e+06	3.79314e+06	9	9	9	33	33	33	29.717	0	36.448	168140000	56	LASP1	1187		212		64
Q15907	Ras-related protein Rab-11B	RAB11B	1.58681e+06	2.51182e+06		2.04931e+06	7	7	7	34.9	34.9	34.9	24.488	0	15.672	97515000	43	RAB11B;RAB11A	1234
Q6ZSJ9	Protein shisa-6 homolog	SHISA6	1.2834e+08	1.21359e+08		1.24849e+08	1	1	1	6.6	6.6	6.6	55.763	0.0021053	2.365	92068000	3	SHISA6	1312
Q8WUM4	Programmed cell death 6-interacting protein	PDCD6IP	5.09729e+06	4.6051e+06	4.40894e+06	4.70378e+06	9	9	9	15.9	15.9	15.9	96.022	0	26.384	52505000	42	PDCD6IP	1393
Q96D15	Reticulocalbin-3	RCN3	2.08729e+06	2.02656e+06	1.88483e+06	1.99956e+06	2	2	2	8.2	8.2	8.2	37.493	0	3.4792	1398200	3	RCN3	1453
Q99497	Protein deglycase DJ-1	PARK7	2.0733e+06	1.82327e+06	1.65557e+06	1.85072e+06	7	7	7	49.2	49.2	49.2	19.891	0	37.196	249470000	43	PARK7	1486		243		17
Q9Y490	Talin-1	TLN1	1.54457e+07	2.07298e+07	9.29614e+06	1.51572e+07	83	83	83	45.3	45.3	45.3	269.76	0	323.31	1674900000	566	TLN1	1709	256;368	250	2035;2036	2399

## Sheet: 97 proteins in BxPC-3 EVS
List of the 97 proteins identified in EVs derived from BxPC-3 by proteomic analysis
T: Majority protein IDs	T: Protein names	T: Gene names	LFQ intensity EVs 01	LFQ intensity EVs 02	LFQ intensity EVs 03	LFQ Mean EVs
P21589	5-nucleotidase	NT5E	6138400	5036300	4705000	5.29323e+06
Q8WUM4	Programmed cell death 6-interacting protein	PDCD6IP	1033800	1193700	872510	1.03334e+06
P21980	Protein-glutamine gamma-glutamyltransferase 2	TGM2	2053500	1424200	2174900	1884200
P62491	Ras-related protein Rab-11A	RAB11A	414120	423500	582090	473237
P62987	Ubiquitin-60S ribosomal protein L40	UBA52	14735000	20966000	18968000	18223000
P63000	Ras-related C3 botulinum toxin substrate 1	RAC1	1345900	1489500	1541000	1458800
P84077	ADP-ribosylation factor 1	ARF1	2392000	2011000	1886700	2.09657e+06
P15311	Ezrin	EZR	3698100	4238300	3447900	3.79477e+06
P13987	CD59 glycoprotein	CD59	11458000	13539000	11882000	12293000
P62937	Peptidyl-prolyl cis-trans isomerase A	PPIA	5842300	5606000	5557000	5.66843e+06
O00560	Syntenin-1	SDCBP	1167200	1249100	1072600	1.16297e+06
P02753	Retinol-binding protein 4	RBP4	4439600	4844200	7089600	5457800
P37802	Transgelin-2	TAGLN2	840840	738260	694020	757707
Q9Y490	Talin-1	TLN1	7936300	6398600	6756900	7030600
P08123	Collagen alpha-2(I) chain	COL1A2	5643700	4488100	4511900	4.88123e+06
O00299	Chloride intracellular channel protein 1	CLIC1	4298100	3760800	3076700	3.71187e+06
P35443	Thrombospondin-4	THBS4	3704800	3474400	2519100	3.23277e+06
P61224	Ras-related protein Rap-1b	RAP1B	2833700	2333600	2325700	2.49767e+06
P12109	Collagen alpha-1(VI) chain	COL6A1	4862600	5679600	4378400	4.97353e+06
P63261	Actin, cytoplasmic 2	ACTG1	163540000	154640000	164080000	1.60753e+08
Q12805	EGF-containing fibulin-like extracellular matrix protein 1	EFEMP1	1467700	1522000	1251300	1.41367e+06
P21926	CD9 antigen	CD9	14529000		13825000	14177000
P61981	14-3-3 protein gamma	YWHAG	808750	737160	912360	819423
P23528	Cofilin-1	CFL1	11936000	10545000	9826500	1.07692e+07
P02787	Serotransferrin	TF	3449500	3103300	2939800	3164200
Q99880	Histone H2B type 1-L	HIST1H2BL	22979000	16477000	24075000	21177000
Q96D15	Reticulocalbin-3	RCN3	1621700		999231	1.31047e+06
P18206	Vinculin	VCL	5408800	5916400	4722100	5349100
P51149	Ras-related protein Rab-7a	RAB7A	1089200	1130200	846030	1021810
Q6YHK3	CD109 antigen	CD109	1070900	978501	1034700	1.02803e+06
P07900	Heat shock protein HSP 90-alpha	HSP90AA1	4063700	4018500	3271400	3.78453e+06
P23526	Adenosylhomocysteinase	AHCY	1240800	1557700	1310700	1.36973e+06
P63104	14-3-3 protein zeta/delta	YWHAZ	11935000	7750900	9260400	9.64877e+06
P61586	Transforming protein RhoA	RHOA	1817500	1922200	2228100	1.98927e+06
P11142	Heat shock cognate 71 kDa protein	HSPA8	12904000	11754000	11300000	11986000
P31151	Protein S100-A7	S100A7	1903500	2186200	2124300	2.07133e+06
P68366	Tubulin alpha-4A chain	TUBA4A	1879700	1588900	1916400	1795000
P21333	Filamin-A	FLNA	5618900	5385800	4924700	5309800
P04075	Fructose-bisphosphate aldolase A	ALDOA	4620600	5291500	5076200	4996100
P31946	14-3-3 protein beta/alpha	YWHAB	4822900	3803400	3289700	3972000
P06733	Alpha-enolase	ENO1	12241000	10916000	10573000	1.12433e+07
P09525	Annexin A4	ANXA4	863430	1326900	1035700	1.07534e+06
P00558	Phosphoglycerate kinase 1	PGK1	2414000	2272500	2337400	2341300
P02751	Fibronectin	FN1	15062000	13390000	13177000	1.38763e+07
P68363	Tubulin alpha-1B chain	TUBA1B	18679000	16894000	16078000	17217000
P0DMV9	Heat shock 70 kDa protein 1B	HSPA1B	5265700	5617700	4547900	5.14377e+06
P04406	Glyceraldehyde-3-phosphate dehydrogenase	GAPDH	13717000	9764390	15527000	1.30028e+07
Q14764	Major vault protein	MVP	4452500	3803400	4432900	4229600
P05556	Integrin beta-1	ITGB1	3834800	2906300	3630800	3457300
Q9HCY8	Protein S100-A14	S100A14	963509	820240	962510	915420
P07737	Profilin-1	PFN1	6754700	9198300	5636500	7196500
P68104	Elongation factor 1-alpha 1	EEF1A1	13349000	10852000	10629000	11610000
P62805	Histone H4	HIST1H4A	57366000	49575000	54954000	53965000
O43707	Alpha-actinin-4	ACTN4	4032200	3918900	3419300	3.79013e+06
P08238	Heat shock protein HSP 90-beta	HSP90AB1	15695000	19854000	14212000	16587000
P13796	Plastin-2	LCP1	1940300	1895500	1093800	1643200
P07996	Thrombospondin-1	THBS1	29226000	30839000	28959000	2.96747e+07
P06702	Protein S100-A9	S100A9	3184300	1746500	2355100	2.42863e+06
P35579	Myosin-9	MYH9	1216600	1093000	1028000	1.11253e+06
P14618	Pyruvate kinase PKM	PKM	25904000	26832000	23187000	2.53077e+07
P26038	Moesin	MSN	12076000	17396000	15287000	1.49197e+07
Q99878	Histone H2A type 1-J	HIST1H2AJ	16652000	14854000	15040000	1.55153e+07
Q08380	Galectin-3-binding protein	LGALS3BP	7033700	6619600	5844400	6.49923e+06
P68371	Tubulin beta-4B chain	TUBB4B	5185500	5365100	4669800	5.07347e+06
Q06830	Peroxiredoxin-1	PRDX1	2537400	3775300	3273000	3.19523e+06
P04083	Annexin A1	ANXA1	8507400	7879100	8093700	8.16007e+06
P08758	Annexin A5	ANXA5	1230900	556690	970180	919257
P07355	Annexin A2	ANXA2	34994000	32258000	32316000	3.31893e+07
P08195	4F2 cell-surface antigen heavy chain	SLC3A2	4930600	4532600	4136400	4533200
P11021	78 kDa glucose-regulated protein	HSPA5	6905700	7822600	5240400	6.65623e+06
Q00610	Clathrin heavy chain 1	CLTC	3268100	5048200	2963900	3.76007e+06
Q15758	Neutral amino acid transporter B(0)	SLC1A5	2055600	2079700	2119200	2.08483e+06
P00533	Epidermal growth factor receptor	EGFR	537350	399290	437260	457967
P05023	Sodium/potassium-transporting ATPase subunit alpha-1	ATP1A1	8264600	8795800	8292300	8450900
P08174	Complement decay-accelerating factor	CD55	460410	545140	436390	480647
P23229	Integrin alpha-6	ITGA6	1478500	1728800	1455200	1.55417e+06
P98160	Basement membrane-specific heparan sulfate proteoglycan core protein	HSPG2	1289500		981170	1135335
O00468	Agrin	AGRN	3772500	3619500	4098200	3.83007e+06
O00592	Podocalyxin	PODXL		538550	608960	573755
O15230	Laminin subunit alpha-5	LAMA5	640820	1483300	819400	981173
P09211	Glutathione S-transferase P	GSTP1	618360	582060	709660	636693
P09758	Tumor-associated calcium signal transducer 2	TACSTD2	1939200	2395600	3656100	2.66363e+06
P11047	Laminin subunit gamma-1	LAMC1	1910500	1390900	1750000	1683800
P13639	Elongation factor 2	EEF2	1027400	812850	1171400	1.00388e+06
P13726	Tissue factor	F3	7415600	6533000	6188200	6.71227e+06
P14625	Endoplasmin	HSP90B1	849030	697700	749740	765490
P16144	Integrin beta-4	ITGB4	624080	480170		552125
P27105	Erythrocyte band 7 integral membrane protein	STOM	2314700	2003800		2159250
P35052	Glypican-1	GPC1	1521400	1785500	1684400	1.66377e+06
P47929	Galectin-7	LGALS7	2643600	4164000	4365100	3.72423e+06
P55072	Transitional endoplasmic reticulum ATPase	VCP	878950	789750	778660	815787
P61978	Heterogeneous nuclear ribonucleoprotein K	HNRNPK	572180	495690	541940	536603
Q01469	Fatty acid-binding protein, epidermal	FABP5	2177700	1793000	1793900	1.92153e+06
Q01518	Adenylyl cyclase-associated protein 1	CAP1	950950	1237100	1004800	1.06428e+06
Q13753	Laminin subunit gamma-2	LAMC2	600600	636410	681090	639367
Q99715	Collagen alpha-1(XII) chain	COL12A1	413870	650870	476970	513903
